# Supplementary material for: Typical and Atypical Development of Visual Expertise for Print as Indexed by the Visual Word N1 (N170w): A Systematic Review
Source: Front Neurosci. 2022 Jun 30;16:898800. doi: 10.3389/fnins.2022.898800 (PMC9279737; doi:10.3389/fnins.2022.898800)
Supplement: Supplementary file 1 [file Table_1.xlsx]

## Sheet: NOS Bias Ratings
author	year	title	journal	Selection (Max 5 stars)				Comparability: (Maximum 2 stars)	Outcome: (Maximum 3 stars)		NOS Score
				1) Representativeness of the sample: a) Truly representative of the average in the target population. * (all subjects or random sampling) b) Somewhat representative of the average in the target population. * (non-random sampling) c) Selected group of users. d) No description of the sampling strategy.	2) Sample size: a) Justified and satisfactory. * b) Not justified.	3) Non-respondents: a) Comparability between respondents and non-respondents characteristics is established, and the response rate is satisfactory. * b) The response rate is unsatisfactory, or the comparability between respondents and non-respondents is unsatisfactory. c) No description of the response rate or the characteristics of the responders and the non-responders.	4) Ascertainment of the exposure (risk factor): a) Validated measurement tool. ** b) Non-validated measurement tool, but the tool is available or described.* c) No description of the measurement tool.	1) Comparability	1) Assessment of the outcome: a) Independent blind assessment. ** b) Record linkage. ** c) Self report. * d) No description.	2) Statistical test: a) The statistical test used to analyze the data is clearly described and appropriate, and the measurement of the association is presented, including confidence intervals and the probability level (p value). * b) The statistical test is not appropriate, not described or incomplete.
Araújo, S., Bramão, I., Faísca, L., Petersson, K. M., & Reis, A.	2012	Electrophysiological correlates of impaired reading in dyslexic pre-adolescent children.	Brain and Cognition	* (b)	* (a)	* (a)	** (a)	** (a&b)	** (b)	(b)	9
Araújo, S., Faísca, L., Bramão, I., Reis, A., & Petersson, K. M.	2015	Lexical and sublexical orthographic processing: an ERP study with skilled and dyslexic adult readers.	Brain and Language	(c)	(b)	* (a)	** (a)	** (a&b)	** (b)	(b)	7
Bach, S., Richardson, U., Brandeis, D., Martin, E., & Brem, S.	2013	Print-specific multimodal brain activation in kindergarten improves prediction of reading skills in second grade	NeuroImage	(c)	* (a)	* (a)	** (a)	** (a&b)	** (b)	(b)	8
Bakos, S., Landerl, K., Bartling, J., Schulte-Körne, G., & Moll, K.	2018	Neurophysiological correlates of word processing deficits in isolated reading and isolated spelling disorders	Clinical Neurophysiology	* (b)	* (a)	* (a)	** (a)	** (a&b)	** (b)	* (a)	10
Brem, S., Bucher, K., Halder, P., Summers, P., Dietrich, T., Martin, E., & Brandeis, D.	2006	Evidence for developmental changes in the visual word processing network beyond adolescence.	NeuroImage	(c)	(b)	* (a)	* (b)	** (a&b)	** (b)	(b)	6
Brem, S., Halder, P., Bucher, K., Summers, P., Martin, E., & Brandeis, D.	2009	Tuning of the Visual Word Processing System: Distinct Developmental ERP and fMRI Effects	Human Brain Mapping	(c)	(b)	* (a)	**(a)	** (a&b)	** (b)	(b)	7
Brem, S., Bach, S., Kujala, J. V., Maurer, U., Lyytinen, H., Richardson, U., & Brandeis, D.	2013	An electrophysiological study of print processing in kindergarten: The contribution of the visual N1 as a predictor of reading outcome	Developmental Neuropsychology	* (b)	(b)	* (a)	**(a)	** (a&b)	** (b)	(b)	8
Cao, X., Li, S., Zhao, J., Lin, S., & Weng, X.	2011	Left-lateralized early neurophysiological response for Chinese characters in young primary school children.	Neuroscience letters	(c)	(b)	* (a)	(c)	* (b)	** (b)	(b)	4
Cao, X. H., & Zhang, H. T.	2011	Change in subtle N170 specialization in response to Chinese characters and pseudocharacters.	Perceptual and motor skills	(c)	(b)	* (a)	(c)	* (b)	** (b)	* (a)	5
Cao, F., Rickles, B., Vu, M., Zhu, Z., Chan, D. H., Harris, L. N., Stafura, J., Xu, Y., & Perfetti, C. A.	2013	Early stage visual-orthographic processes predict long-term retention of word form and meaning: A visual encoding training study	Journal of Neurolinguistics	(c)	(b)	* (a)	(c)	* (b)	** (b)	(b)	4
Coch, D., & Meade, G.	2016	N1 and P2 to words and wordlike stimuli in late elementary school children and adults	Psychophysiology	(c)	* (a)	* (a)	** (a)	** (a&b)	** (b)	(b)	8
Collins, E., Dundas, E., Gabay, Y., Plaut, D. C., & Behrmann, M.	2017	Hemispheric organization in disorders of development.	Visual Cognition	(c)	(b)	* (a)	** (a)	** (a&b)	** (b)	(b)	7
Curzietti, M., Bonnefond, A., Staub, B., Vidailhet, P., & Doignon-Camus, N.	2017	The effects of age on visual expertise for print	Brain and Language	(c)	(b)	* (a)	** (a)	* (a)	** (b)	(b)	6
Davis, C. P., Libben, G., & Segalowitz, S. J.	2019	Compounding matters: Event-related potential evidence for early semantic access to compound words	Cognition	(c)	* (a)	* (a)	(c)	* (b)	** (b)	* (a)	6
Dujardin, T., Etienne, Y., Contentin, C., Bernard, C., Largy, P., Mellier, D., Lalonde, R., & Rebaï, M.	2011	Behavioral performances in participants with phonological dyslexia and different patterns on the N170 component	Brain and Cognition	* (b)	* (a)	* (a)	** (a)	* (b)	** (b)	(b)	8
Dundas, E. M., Plaut, D. C., & Behrmann, M.	2014	An ERP investigation of the co-development of hemispheric lateralization of face and word recognition.	Neuropsychologia	(c)	(b)	* (a)	(c)	* (b)	** (b)	(b)	4
Eberhard-Moscicka, A. K., Jost, L. B., Fehlbaum, L. V., Pfenninger, S. E., & Maurer, U.	2016	Temporal dynamics of early visual word processing - Early versus late N1 sensitivity in children and adults	Neuropsychologia	* (b)	* (a)	* (a)	** (a)	* (b)	** (b)	(b)	8
Eberhard-Moscicka, A. K., Jost, L. B., Raith, M., & Maurer, U.	2015	Neurocognitive mechanisms of learning to read: print tuning in beginning readers related to word-reading fluency and semantics but not phonology	Developmental Science	* (b)	* (a)	* (a)	** (a)	** (a&b)	** (b)	(b)	9
Emmorey, K., Midgley, K. J., Kohen, C. B., Sehyr, Z. S., & Holcomb, P. J.	2017	The N170 ERP component differs in laterality, distribution, and association with continuous reading measures for deaf and hearing readers	Neuropsychologia	* (b)	* (a)	* (a)	** (a)	** (a&b)	** (b)	(b)	9
Faísca, L., Reis, A., & Araújo, S.	2019	Early brain sensitivity to word frequency and lexicality during reading aloud and implicit reading.	Frontiers in Psychology	(c)	* (a)	* (a)	** (a)	* (b)	** (b)	(b)	7
Fraga González, G., Zarić, G., Tijms, J., Bonte, M., Blomert, L., & van der Molen, M. W.	2014	Brain-potential analysis of visual word recognition in dyslexics and typically reading children.	Frontiers in Human Neuroscience	* (b)	* (a)	* (a)	** (a)	** (a&b)	** (b)	* (a)	10
González-Garrido, A. A., Gómez-Velázquez, F. R., & Rodríguez-Santillán, E.	2014	Orthographic recognition in late adolescents: an assessment through event-related brain potentials.	Clinical EEG and neuroscience	* (b)	(b)	* (a)	* (b)	* (a)	** (b)	(b)	6
Fraga González, G., Žarić, G., Tijms, J., Bonte, M., Blomert, L., Leppänen, P., & van der Molen, M. W.	2016	Responsivity to dyslexia training indexed by the N170 amplitude of the brain potential elicited by word reading	Brain and Cognition	* (b)	* (a)	* (a)	** (a)	** (a&b)	** (b)	(b)	9
Hasko, S., Groth, K., Bruder, J., Bartling, J., & Schulte-Körne, G.	2013	The time course of reading processes in children with and without dyslexia: an ERP study.	Frontiers in Human Neuroscience	* (b)	* (a)	* (a)	** (a)	** (a&b)	** (b)	* (a)	10
Jucla, M., Nenert, R., Chaix, Y., & Demonet, J. F.	2010	Remediation effects on N170 and P300 in children with developmental dyslexia	Behavioural Neurology	* (b)	(b)	* (a)	** (a)	** (a&b)	** (b)	(b)	8
Kast, M., Elmer, S., Jancke, L., & Meyer, M.	2010	ERP differences of pre-lexical processing between dyslexic and non-dyslexic children.	International Journal of Psychophysiology	* (b)	* (a)	* (a)	** (a)	** (a&b)	** (b)	(b)	9
Kemény, F., Banfi, C., Gangl, M., Perchtold, C. M., Papousek, I., Moll, K., & Landerl, K.	2018	Print-, sublexical and lexical processing in children with reading and/or spelling deficits: An ERP study	International Journal of Psychophysiology	* (b)	(b)	* (a)	** (a)	** (a&b)	** (b)	(b)	8
Korinth, S. P., Sommer, W., & Breznitz, Z.	2012	Does silent reading speed in normal adult readers depend on early visual processes? evidence from event-related brain potentials.	Brain and Language	(c)	(b)	* (a)	* (b)	** (a&b)	** (b)	* (a)	7
Korinth, S. P., & Breznitz, Z.	2014	Fast and Slow Readers of the Hebrew Language Show Divergence in Brain Response similar to 200 ms Post Stimulus: An ERP Study	PLOS One	(c)	(b)	* (a)	* (b)	** (a&b)	** (b)	(b)	6
Li, S., Lee, K., Zhao, J., Yang, Z., He, S., & Weng, X.	2013	Neural competition as a developmental process: early hemispheric specialization for word processing delays specialization for face processing.	Neuropsychologia	* (b)	* (a)	* (a)	* (b)	** (a&b)	** (b)	(b)	8
Lin, S. E., Chen, H. C., Zhao, J., Li, S., He, S., & Weng, X. C.	2011	Left-lateralized N170 response to unpronounceable pseudo but not false Chinese characters-the key role of orthography.	Neuroscience	(c)	(b)	* (a)	(c)	* (b)	** (b)	(b)	4
Mahé, G., Bonnefond, A., & Doignon-Camus, N.	2013	Is the impaired N170 print tuning specific to developmental dyslexia? A matched reading-level study with poor readers and dyslexics.	Brain and language	(c)	(b)	* (a)	** (a)	** (a&b)	** (b)	* (a)	8
Mahé, G., Bonnefond, A., Gavens, N., Dufour, A., & Doignon-Camus, N.	2012	Impaired visual expertise for print in French adults with dyslexia as shown by N170 tuning.	Neuropsychologia	(c)	(b)	* (a)	** (a)	** (a&b)	** (b)	(b)	7
Maurer, U., Blau, V. C., Yoncheva, Y. N., & McCandliss, B. D.	2010	Development of visual expertise for reading: rapid emergence of visual familiarity for an artificial script.	Developmental Neuropsychology	(c)	* (a)	* (a)	** (a)	* (a)	** (b)	(b)	7
Maurer, U., Brem, S., Bucher, K., Kranz, F., Benz, R., Steinhausen, H. C., & Brandeis, D.	2007	Impaired tuning of a fast occipito-temporal response for print in dyslexic children learning to read.	Brain : a journal of Neurology	* (b)	(b)	* (a)	** (a)	** (a&b)	** (b)	(b)	8
Maurer, U., Schulz, E., Brem, S., der Mark, S. v., Bucher, K., Martin, E., & Brandeis, D.	2011	The development of print tuning in children with dyslexia: evidence from longitudinal ERP data supported by fMRI.	NeuroImage	* (b)	(b)	* (a)	** (a)	** (a&b)	** (b)	(b)	8
Maurer, U., Zevin, J. D., & McCandliss, B. D.	2008	Left-lateralized N170 effects of visual expertise in reading: Evidence from Japanese syllabic and logographic scripts	Journal of Cognitive Neuroscience	(c)	* (a)	* (a)	** (a)	** (a&b)	** (b)	(b)	8
Maurer, U., Brem, S., Bucher, K., & Brandeis, D.	2005	Emerging neurophysiological specialization for letter strings	Journal of Cognitive Neuroscience	* (b)	(b)	* (a)	(c)	** (a&b)	** (b)	(b)	6
Maurer, U., Brem, S., Kranz, F., Bucher, K., Benz, R., Halder, P., Steinhausen, H. C., & Brandeis, D.	2006	Coarse neural tuning for print peaks when children learn to read	NeuroImage	* (b)	(b)	* (a)	** (a)	** (a&b)	** (b)	(b)	8
Maurer, U., Rossion, B., & McCandliss, B. D.	2008	Category specificity in early perception: face and word N170 responses differ in both lateralization and habituation properties	Frontiers in Human Neuroscience	(c)	* (a)	* (a)	(c)	-	** (b)	(b)	4
Mercure, E., Ashwin, E., Dick, F., Halit, H., Auyeung, B., Baron-Cohen, S., & Johnson, M. H.	2009	IQ, fetal testosterone and individual variability in children's functional lateralization	Neuropsychologia	(c)	* (a)	* (a)	** (a)	** (a&b)	** (b)	(b)	8
Mercure, E., Cohen Kadosh, K., & Johnson, M. H.	2011	The N170 Shows Differential Repetition Effects for Faces, Objects, and Orthographic Stimuli	Frontiers in Human Neuroscience	* (b)	* (a)	* (a)	(c)	-	** (b)	(b)	5
Okumura, Y., Kasai, T., & Murohashi, H.	2015	Attention that covers letters is necessary for the left-lateralization of an early print-tuned ERP in Japanese hiragana.	Neuropsychologia	(c)	* (a)	* (a)	*(b)	*(a)	** (b)	(b)	6
Okumura, Y., Kasai, T., & Murohashi, H.	2014	Early print-tuned ERP response with minimal involvement of linguistic processing in Japanese Hiragana strings.	Neuroreport	(c)	(b)	* (a)	(c)	-	** (b)	(b)	3
Pleisch, G., Karipidis, I. I., Brem, A., Röthlisberger, M., Roth, A., Brandeis, D., Walitza, S., & Brem, S.	2019	Simultaneous EEG and fMRI reveals stronger sensitivity to orthographic strings in the left occipito-temporal cortex of typical versus poor beginning readers	Developmental Cognitive Neuroscience	* (b)	* (a)	* (a)	** (a)	** (a&b)	** (b)	(b)	9
Sacchi, E., & Laszlo, S.	2016	An event-related potential study of the relationship between N170 lateralization and phonological awareness in developing readers	Neuropsychologia	(c)	* (a)	* (a)	** (a)	** (a&b)	** (b)	(b)	8
Savill, N. J., & Thierry, G.	2011	Electrophysiological evidence for impaired attentional engagement with phonologically acceptable misspellings in developmental dyslexia.	Frontiers in psychology	(c)	b	* (a)	** (a)	** (a&b)	** (b)	(b)	7
Savill, N. J., & Thierry, G.	2011	Reading for sound with dyslexia: evidence for early orthographic and late phonological integration deficits.	Brain Research	(c)	b	* (a)	** (a)	** (a&b)	** (b)	(b)	7
Simon, G., Petit, L., Bernard, C., & Rebaï, M.	2007	N170 ERPs could represent a logographic processing strategy in visual word recognition	Behavioral and Brain Functions	(c)	* (a)	* (a)	(c)	*(b)	** (b)	(b)	5
Spironelli, C., & Angrilli, A.	2009	Developmental aspects of automatic word processing: Language lateralization of early ERP components in children, young adults and miDRDle-aged subjects	Biological psychology	(c)	* (a)	* (a)	(c)	** (a&b)	** (b)	(b)	6
Spironelli, C., Penolazzi, B., & Angrilli, A.	2010	Gender Differences in Reading in School-Aged Children: An Early ERP Study	Developmental neuropsychology	(c)	b	* (a)	** (a)	** (a&b)	** (b)	(b)	7
Su, M., Wang, J., Maurer, U., Zhang, Y., Li, J., McBride-Chang, C., Tardif, T., Liu, Y., & Shu, H.	2015	Gene-environment interaction on neural mechanisms of orthographic processing in Chinese children	Journal of Neurolinguistics	(c)	* (a)	* (a)	* (b)	** (a&b)	** (b)	* (a)	8
Taha, H., Ibrahim, R., & Khateb, A.	2013	How does Arabic orthographic connectivity modulate brain activity during visual word recognition: an ERP study.	Brain Topography	(c)	* (a)	* (a)	(c)	*(b)	** (b)	* (a)	6
Taha, H., & Khateb, A.	2013	Resolving the orthographic ambiguity during visual word recognition in Arabic: an event-related potential investigation.	Frontiers in Human Neuroscience	(c)	* (a)	* (a)	(c)	*(b)	** (b)	* (a)	6
Tong, X., Lo, J., McBride, C., Ho, C. S., Waye, M., Chung, K., Wong, S., & Chow, B. W.	2016	Coarse and fine N1 tuning for print in younger and older Chinese children: Orthography, phonology, or semantics driven?	Neuropsychologia	(c)	* (a)	* (a)	** (a)	** (a&b)	** (b)	(b)	9
Tong, X., Maurer, U., Chung, K.K.H., & McBride, C.	2016	Neural specialization for print in Chinese-English language learners	Journal of Neurolinguistics	(c)	b	* (a)	** (a)	** (a&b)	** (b)	* (a)	8
Uno, T., Okumura, Y., & Kasai, T.	2017	Print-specific N170 involves multiple subcomponents for Japanese Hiragana.	Neuroscience letters	(c)	b	* (a)	(c)	*(b)	** (b)	(b)	4
van Setten, E. R., Martinez-Ferreiro, S., Maurits, N. M., & Maassen, B. A.	2016	Print-Tuning Lateralization and Handedness: an Event-Related Potential Study in Dyslexic Higher Education Students	Dyslexia	(c)	* (a)	* (a)	** (a)	** (a&b)	** (b)	* (a)	9
van Setten, E., Maurits, N. M., & Maassen, B.	2019	N1 lateralization and dyslexia: An event-related potential study in children with a familial risk of dyslexia	Dyslexia	* (b)	b	* (a)	** (a)	** (a&b)	** (b)	* (a)	9
Van Strien, J. W., Glimmerveen, J. C., Martens, V. E., & De Bruin, E. A.	2009	Age-related differences in brain activity during extended continuous word recognition in children	NeuroImage	(c)	* (a)	* (a)	** (a)	** (a&b)	** (b)	* (a)	9
Waldie, K.E., Badzakova-Trajkov, G., Lim, V.K., & Kirk, I.J.	2012	Lexical decision making in adults with dyslexia: An event-related potential study	Ilha do Desterro: A Journal of English Language, Literatures in English and Cultural Studies	(c)	b	* (a)	** (a)	** (a&b)	** (b)	(b)	7
Wei, D., Gillon Dowens, M., & Guo, T.	2018	Early lexical processing of Chinese words indexed by Visual Mismatch Negativity effects	Scientific Reports (Nature Publisher Group)	(c)	b	* (a)	(c)	** (a&b)	** (b)	* (a)	6
Xue, L., Maurer, U., Weng, X., & Zhao, J.	2019	Familiarity with visual forms contributes to a left-lateralized and increased N170 response for Chinese characters.	Neuropsychologia	(c)	* (a)	* (a)	(c)	* (b)	** (b)	(b)	5
Yang, H., Zhao, J., Gaspar, C. M., Chen, W., Tan, Y., & Weng, X.	2017	Selectivity of N170 for visual words in the right hemisphere: Evidence from single-trial analysis.	Psychophysiology	(c)	* (a)	* (a)	(c)	* (b)	** (b)	(b)	5
Yum, Y. N., Holcomb, P. J., & Grainger, J.	2011	Words and pictures: An electrophysiological investigation of domain specific processing in native Chinese and English speakers	Neuropsychologia	(c)	* (a)	* (a)	(c)	* (b)	** (b)	(b)	5
Zhao, P., Li, S., Zhao, J., Gaspar, C. M., & Weng, X.	2015	Training by visual identification and writing leads to different visual word expertise N170 effects in preliterate Chinese children.	Developmental Cognitive Neuroscience	(c)	* (a)	* (a)	* (b)	** (a&b)	** (b)	* (a)	8
Zhao, J., Kipp, K., Gaspar, C., Maurer, U., Weng, X., Mecklinger, A., & Li, S.	2014	Fine neural tuning for orthographic properties of words emerges early in children reading alphabetic script	Journal of Cognitive Neuroscience	* (b)	b	* (a)	** (a)	** (a&b)	** (b)	(b)	7
Zhao, J., Maurer, U., He, S., & Weng, X.	2019	Development of neural specialization for print: Evidence for predictive coding in visual word recognition	PLoS Biology	(c)	b	* (a)	* (b)	** (a&b)	** (b)	(b)	6
Zhao, P., Zhao, J., Weng, X., & Li, S.	2018	Event-related potential evidence in Chinese children: Type of literacy training modulates neural orthographic sensitivity	International Journal of Behavioral Development	(c)	* (a)	* (a)	* (b)	** (a&b)	** (b)	* (a)	8
