# Supplementary material for: Typical and Atypical Development of Visual Expertise for Print as Indexed by the Visual Word N1 (N170w): A Systematic Review
Source: Front Neurosci. 2022 Jun 30;16:898800. doi: 10.3389/fnins.2022.898800 (PMC9279737; doi:10.3389/fnins.2022.898800)
Supplement: Supplementary file 2 [file Table_2.xlsx]

## Sheet: Study Characteristics
ID	author	year	title	journal	Cap system	Electrode Type	N Channels	Impedance	Sampling Rate	Downsampling	Online Filtering	Offline Filtering	Online Reference	Re-referencing	Artefact Rejection	Baseline Correction Window	Epoch	ISI/ITI/fixation crosses	Stimuli Duration	N170 time window	Selection Method of N170 time window (eg GFP or Peak-Selection-Literature-Defined or Visual Inspection)	Definition ERP	N170 ROI	Screen Distance	Stimuli/Character length and characteristics	Word frequency	Stimuli	Paradigm	Instructions to Participants	Number of Trials	Trials included after artifact rejection	Statistical Analysis	Statistical factors	Language	Participants	Age	Sample size	Groups: typical readers , reading impaired, at risk	DRD Diagnostic Criteria	Gender
1	Araújo, S., Bramão, I., Faísca, L., Petersson, K. M., & Reis, A.	2012	Electrophysiological correlates of impaired reading in dyslexic pre-adolescent children.	Brain and Cognition	ActiveTwo Biosemi	Ag/AgCl	32	not reported	512 Hz	not reported	DC-100 Hz bandpass, 3 dB/octave	30 Hz low pass	CMS / DRL	Average	ocular artifacts, movement artifacts, or electric noise >30% of trials per condition (3 DR and 1 TR excluded due to high percentage artifacts)	-200 - 0 ms	-200 to 1125 ms	ISI (fixation cross): min 2300 ms + varying response window	1500 ms	180- 260 ms	not specified	mean amplitude	four posterior (P3/4, P7/8, PO3/4) and three anterior electrode sites (AF3/4, F3/4, FC5/FC6)	60 cm	3-5 letters	high and low frequency words from Portuguese database	words pseudowords symbols nonwords	repetition-detection task	Decide which of the two response alternatives was present in the previous stimulus by pressing corresponding button.	8 pseudo-randomized blocks of 50 trials each (400 in total);	for TR and DR respectively: 62.5 (4.0) and 62.5 (5.1) for high-frequency words, 64.6 (5.4) and 61.5 (4.7) for low-frequency words, and 66.1 (3.2) and 61.9 (4.7) for pseudowords, 65.3 (4.7) and 57.4 (3.7) for non-words, 61.5 (4.1) and 55.7 (3.1) for symbol sequences	Repeated measures ANOVAs, Greenhouse-Geisser adjustments to correct for violations of sphericity, tukey HSD as post hoc .	Between subject: Group Within subject: stimulus type (for letter specific processing: consonant vs symbols; for orthographic familiarity: familiar words (high frequency) and unfamiliar words (low frequency and pseudowords); for phonological processing: pseudowords vs consonant sequences), electrode site, hemisphere	Portuguese	school-age children	9-13 years old DR ; age 10.7 [±1.6] years) vs TR (age: 10.6 [±1.7] years )	20 dyslexic readers vs 20 typical readers	dyslexics, controls	Recruited through private clinics specialized for children with special needs and all had been diagnosed with dyslexia normal IQ range (RAVEN), reading significantly below mean (reading speed <1.5 SD below mean on reading test of 3DM) absence of neurological, emotional, or attentional problems	DR: 13 males and 7 females TR: 10 males and 10 females
2	Araújo, S., Faísca, L., Bramão, I., Reis, A., & Petersson, K. M.	2015	Lexical and sublexical orthographic processing: an ERP study with skilled and dyslexic adult readers.	Brain and Language	ActiveTwo BioSemi	Ag/AgCl	32	not reported	512 Hz	not reported	DC-100 Hz bandpass, 3 dB/octave	30 Hz low pass	CMS / DRL	Average	ocular artifacts, movement artifacts, or electric noise >30% of trials per condition (1 DR and 2 TR excluded due to high percentage artifacts)	-125 - 0 ms	-125 to 1000ms	ISI (fixation cross): min 500 ms + response time	2000 ms	150-180 ms	not specified	mean amplitude	three scalp regions: Frontal (F1/F2, FC1/FC2, FC3/FC4), parieto-occipital (P5/P6, P7/8, PO3/PO4, PO7/PO8), and occipital (O1/O2) *with a maximum over more anterior temporal and temporo-parietal sites (T7/T8, TP7/TP8).	not reported	4-10 letters	real words selected from the Corlex frequency database	words pseudohomophones pseudowords nonwords symbols	repetition-detection task	Decide which of the two response alternatives was present in the previous stimulus by pressing corresponding button.	260 stimuli present in two pseudorandomized lists (5 blocks of 26 items)	not reported	mean amplitudes: overall ANOVA separate mixed design ANOVA Greenhouse geisser correction for violation of sphericity Tukey HSD for post hoc	Between subject: Group Within subject: Stimulus Type (words, pseudohomophones, pseudowords, nonwords, symbols); hemisphere (right vs left) and electrode site	Portuguese	young adults	DR (age: 23.9 [±4.9] years) vs TR (age: 23.7 [±4.3] years)	15 dyslexic readers and 19 typical readers	dyslexics, controls	Recruited through university, received formal dyslexia diagnosis during childhood and still considered spelling/reading inadequate , controls no history of spelling and/or reading problems Screening: Portuguese adaptation of the Adult Reading History Questionnaire, dyslexic participants’ word reading scores were at least 1.5 standard deviation (SD) below the normative sample mean, while participa…	TR: 5 males and 10 females DR: 7 males and 12 females
3	Bach, S., Richardson, U., Brandeis, D., Martin, E., & Brem, S.	2013	Print-specific multimodal brain activation in kindergarten improves prediction of reading skills in second grade	NeuroImage	not reported	not reported	64	15 kΩ	500 Hz	256 Hz	0.1-70 Hz	0.1–30 Hz	Fz	Average	ICA for eye movements, 100 μV; for two children 125 μV)	-100 - 0 ms	-100 to 1500 ms	ISI (fixation cross): 500 ms	5250 ms	188 –281 ms	between two GFPs	mean amplitude	LOT: O1′, P7, PPO9h, and PO9	120 cm	not reported	high frequency	words symbols	explicit word/symbol processing task ; audiovisual modality judgment task; explicit visual symbol discrimination task	Decide whether the symbol strings contained an asterisk (*) (right button press) or not (left button press) and try to decide whether the word denoted an animal (left button press) or not (right button press).	40 stimuli per condition and 26 null-events	minimum of 15 epochs/condition (mean W: 29.7 ± 6.4; S: 30.1 ± 6.5)	Multivariate ANOVA correlational analysis regression and (both uncorrected and Bonferroni corrected p-values) hierarchical stepwise method discriminant analysis to classify future normal and poor readers	Condition x Group	German	pre-literacy children	6.4 ± 0.3 years	40 (19 for final analysis) pre-readers	dyslexics, controls	AHRQ classification as at-risk in kindergarten, afterwards classified based on reading performance in 2nd grade	14 girls, 5 boys
4	Bakos, S., Landerl, K., Bartling, J., Schulte-Körne, G., & Moll, K.	2018	Neurophysiological correlates of word processing deficits in isolated reading and isolated spelling disorders	Clinical Neurophysiology	EGI	Ag/AgCl	128	50 kΩ	500 Hz	not reported	not reported	low cutoff: 0.5 Hz, time constant: 0.3, 12 dB/Oct; high cutoff: 40 Hz, 12 bB/Oct; notch filter: 50 Hz	Cz/vertex	Average of mastoids	EOG artifacts removed with semiautomatic ocular correction (ICA algorithm implemented in brainvision) ICA with infomax algorithm, total squared correlations to delete: 30%; other artifacts removed automatically; gradient criteria: more than 50 mV difference between two successive data points or more than 100 mV difference in a 100 ms window; abso- lute amplitude criteria: amplitudes exceeding +15…	-200 - 0 ms	-200 to 1200 ms	ISI (feedback, blank): 2000 ms	1000 ms or until response	130–280 ms	not specified	local maxima	LOT: 58, 59, 64, 65, 66, 69 and 70 ROT: 83, 84, 89, 90, 91, 95 and 96	70 cm	short: 3-5 letters long: 6-9 letters	words were all high frequent based on childLex corpus, with mean absolute frequency of 1537.80 for children of 9-10 years old PHs were derived from words by exchanging one grapheme per syllable W, PH and legPW lists were matched on the number of letters and on bigram- and trigram-frequencies according to childLex, illegal PWs only on number of letters	words pseudohomophones pseudowords nonwords	phonological lexical decision task	indicate whether visually presented stimulus sounded like a real word or not	320 stimuli divided into four (Ws, PHs, legPWs and illegPWs) blocks (80 stim/block)	minimum of 20 trials to be accepted accepted trials for Ws, PHs, legPWs and illegPWs (M [SD] by a max. of 80 items), respectively was 76.46 [2.98], 77.12 [2.63], 76.90 [2.71] and 77.43 [2.46] for the TD group, 76.55 [2.50], 76.89 [2.27], 76.71 [2.18] and 77.26 [2.25] for cRSD group, 76.00 [3.87], 76.63 [3.81], 76.30 [3.42] and 76.65 [3.88] for the iRD group, and 76.08 [2.78], 76.15 [2.94], 76.72 …	Repeated measures ANOVA (df: sphericity violation: df: Greenhouse-Geisser) Paired sample t-test for solving three fold interaction; significant interactions with group examined with two-sided post hoc t-tests	Between subject: Group (TD, cRSD, iRD, iSD) Within-subject: laterality (left vs. right hemisphere) and condition (W-PH and the legPW-illegPW).	German	school-age children	8.4–11.3 years	111 children: 36 typical readers, 33 combined reading spelling disorder (cRSD), 21 isolated reading disorder (iRD) and 21 isolated spelling disorder (iSD)	dyslexics, controls	TD = 25-75th percentile on reading and spelling performances cRSD = <20 percentile on reading and <=20 percentile on spelling iRD or iSD = >25 percentile on unaffected literacy domain	TR: 19 females, 17 males cRSD: 17 females, 16 males iRD: 11 females, 10 males iSD: 1 female, 20 males
5	Brem, S., Bucher, K., Halder, P., Summers, P., Dietrich, T., Martin, E., & Brandeis, D.	2006	Evidence for developmental changes in the visual word processing network beyond adolescence.	NeuroImage	not reported	not reported	63	20 kΩ for > 80% electrodes	500 Hz	256 Hz	0.1 – 70 Hz	1-30 Hz, 24 dB	Fz	Average	ocular artifacts with ICA, Artifacts exceeding 80 mV (100 mV in children) in any channel were automatically rejected	-125 - 0 ms	-125 to 1125 ms	ISI (fixation cross): 500-650 ms + SOA up to 1240 ms	700 ms	132–256 ms	topographic microstate clustering of grand mean of the normalized ERP files	mean amplitude	no exact information for ERP; through fMRI (LORETA): ROI 1 (TC: +/- 42, -30, -15), ROI 2 (TC: +/-42, -41, -13), ROI 3 (=VFWA proper, TC: +/-42, -53, -12), ROI 4 (TC: +/-42, -67, -12), and ROI 5 (TC: +/-42, -78, -8).	60 cm	3-5 letters	concrete nouns chosen for balanced familiarity on basis of occurrence per million words (average: 13; range: 0.5 – 237) in contemporary publications	words symbols	repetition-detection task	Press a button after immediate repetition of a stimulus	70 stimuli and 14 target stimuli of each condition were presented in two blocks (35 + 7 stimuli). The stimuli of each block (4 x 2) were pseudorandomly intermixed with 20% (10.5) null events (omitted stimuli, or no-stimulus events).	not reported	a) Amplitude: Multivariate analysis of variance (MANOVA) for repeated measures and separate univariate ANOVA for each segment b) Latency: Two separate MANOVAS (without the segment factor) with post hoc t tests Topography: Topographic bootstrapping tests (TANOVA; topographic analysis of variance; Strik et al., 1998; Pascual-Marqui et al., 1999) on normalized maps (GFP = 1) c) Source localization: …	Between-subject: age (adolescents, adults); within-subject : condition (words, symbol strings), segment (P1, early N1, late N1) ROI analysis: Between-subject: age, Within-subject: condition, hemisphere (left, right), ROI (ROI 1, 2, 3, 4, 5)	German	young adults; adolescents	adult: : 19.8 - 30.8; mean: 25.2 years adolescents: 15.2 - 17.3, mean: 16.2 years	18 adults and 13 adolescents	controls	none	adult: 9 males, 9 females; adolescents: 5 males, 8 females
6	Brem, S., Halder, P., Bucher, K., Summers, P., Martin, E., & Brandeis, D.	2009	Tuning of the Visual Word Processing System: Distinct Developmental ERP and fMRI Effects	Human Brain Mapping	not reported	not reported	63	20 kΩ for > 85% electrodes	500 Hz	256 Hz	0.1 – 70 Hz	1-30 Hz, 24 dB	Fz	Average	ocular artifacts with ICA, Artifacts exceeding 80 mV in any channel were automatically rejected	-125 - 0 ms	-125 to 1125 ms	ISI (fixation cross): 500-650 ms + SOA up to 1240 ms	700 ms	197–257 ms; 150–210 ms; 146–206 ms	GFP	mean amplitude	O1, O2	*60 cm	3-5 letters	concrete nouns chosen for balanced familiarity on basis of occurrence per million words (average: 13; range: 0.5 – 237) in contemporary publications	words symbols	*repetition-detection task	*Press a button after immediate repetition of a stimulus	* 70 stimuli and 14 target stimuli of each condition were presented in two blocks (4 x 2)	not reported	a) Laterality: MANOVA b) Age vs reading skill related changes: partial regression analyses of the word-specific (words vs. symbol strings) amplitudes c) Source comparison: ERP sources were determined by using standardized low resolution electromagnetic tomography (sLORETA)	Between subject: age group; Within subject factors: hemisphere (left: O10, right: O20), condition	German	school-age children; adolescents; young adults	school-age children: age 9.3–11.6 y, mean 10.3 y, school grades 4–5; adolescents: age 15.2–17.3 y, mean 16.2 y; adults: age 19.8–30.8 y, mean 25.2 y	19 school-age children, 13 adolescents, 18 adults	controls	none (only subjects performing in the normal range (>10%)of the reading test )	children: 9 boys, adolescents: 5 males adults: 9 males
7	Brem, S., Bach, S., Kujala, J. V., Maurer, U., Lyytinen, H., Richardson, U., & Brandeis, D.	2013	An electrophysiological study of print processing in kindergarten: The contribution of the visual N1 as a predictor of reading outcome	Developmental Neuropsychology	not reported	not reported	64	15 kΩ	500 Hz	256 Hz	0.1 – 70 Hz	0.3–30 Hz, 24 dB	not reported	Average	ocular artifacts with ICA, epochs exceeding 100 mV rejected (125mV for 2 kindergartners with high raw EEG)	-125 - 0 ms	-125 to 1125 ms	ISI (fixation cross): 2650 ms	850 ms	188–289 ms	means of two subsequent GFP sinks in the grand average waveform	mean amplitude	LOT: O1′, P7, PPO9h, and PO9 ROT: PO10, PPO10h, O2’, P8	not reported	3-5 letters	not reported	words symbols	implicit audiovisual word and false font/rotated speech- processing task	Press a button on the modality (auditory, visual, or audiovisual) of the presented stimulus.	42 stimuli per condition and a total of 42 null events.	at least 15 epochs each (Mean ± SD: Kindergarten, T0, W: 36.3 ± 5.9; FF: 34.9 ± 5.9; T1: W: 35.3 ± 5.3; FF: 35.8 ± 5.1; Second grade, T2 (GG), W: 37.6 ± 6.5; FF: 37.1 ± 5; and T2 (Ctrl), W: 36.8 ± 4.4, FF: 38.7 ± 2.4)	a) Development N1 amplitude and lateralization and training effects in KD: repeated measures MANOVA for the longitudinal cohort; post-hoc MANOVAs for all three test times separately. b) Regular versus poor readers performance in second grade: MANOVA c) Prediction analysis for 2nd grade reading skills with behavioral and ERP measures collected in kindergarten (T0): LG training cohort, 31, stepwise…	a) Between subjects: Reading level (regular vs poor), Within subject: Test time (T0, T1, T2), Condition (word vs false fonts), Hemisphere (L&R) b) Between subjects: Cohort (graphogame vs control), Reading level (regular vs poor); Within subjects: Condition (word vs false fonts), Hemisphere (L&R)	German	pre-literacy children; school-age children	kindergarten: 5.7 to 6.9 years, mean age 6.37 (SD = 0.3); follow up: 8.37 years, SD = 0.3 longitudinal GG training: regular readers - mean = 6.43 years (kindergarten), 8.4 (second grade); poor readers : mean = 6.35 (kindergarten),, mean = 8.4 (second grade) controls: regular readers, mean = 8.25, poor readers: mean = 8.25	kindergarten: 31 children (15 GG intervention, 16 control training prior to GG) longitudinal second grade: 12 regular readers, 12 poor readers control: 10 regular readers, 11 poor readers	dyslexics, controls	retrospectively grouped based on grade 2 reading performance poor reader; below the 25th percentile in a composite score of a standardized reading test in second grade (speeded word and text reading (SLRT )) regular reader; above the 40th percentile, excluded; between 25th and 40th percentile on word reading performance in second grade	kindergarten: 16 girls, 15 boys
8	Cao, X., Li, S., Zhao, J., Lin, S., & Weng, X.	2011	Left-lateralized early neurophysiological response for Chinese characters in young primary school children.	Neuroscience letters	EGI HydroCel Geodesic Sensor Net	Ag/AgCl	128	50 kΩ	500 Hz	not reported	0.1–100 Hz elliptical bandpass	0.3-30 Hz	Cz/vertex	Average	artifacts exceeding ±100 μV were excluded. EEG data were then corrected for eye-blink and eye-movement artifacts. Any participant with more than 30% bad segments would be excluded from the group means	-100 - 0 ms	-100 to 600 ms	ISI (blank screen, mask, grid, star): 1650 - 1850 ms	200 ms	150–270 ms	not reported	peak amplitude	LOT: O1, 65, T5 ROT: O2, 90, T6	1 m	3-7 strokes	High frequency (>500/million) Chinese characters	words symbols	color detection task	Compare the color of a stimulus with a preceding grid and press a mouse button with one hand if the color were same, or to press the other mouse button with the other hand if the color were different	60x2 items, paper states "thrice" assuming each stimuli was presented twice per stimuli category	at least 70%	Repeated-measures ANOVA	Between group: Age group (2nd, 4th and 6th graders) Within group: Stimulus type (Chinese characters vs line drawings), hemisphere (L x R)	Chinese	school-age children; young adults	2nd graders (M = 7.33 years, SD = 0.53), 4th graders (M = 9.34 years, SD = 0.54), and 6th graders (M = 11.55 years, SD = 0.36) ; young adults: M = 24.4 years, SD = 0.43 years	13 adults 60 school-age children	controls	none	adults: 7 females, 6 males 2nd, 4th and 6th: 20 each, 10 boys/ 10 girls
9	Cao, X. H., & Zhang, H. T.	2011	Change in subtle N170 specialization in response to Chinese characters and pseudocharacters.	Perceptual and motor skills	EGI HydroCel Geodesic Sensor Net	Ag/AgCl	128	50 kΩ	500 Hz	not reported	0.1–100 Hz elliptical bandpass	0.3-30 Hz	Cz/vertex	Average	artifacts exceeding ±100 μV were excluded. EEG data were then corrected for eye-blink and eye-movement artifacts. Any participant with more than 30% bad segments would be excluded from the group means.	-100 - 0 ms	-100 to 600 ms	ISI (blank screen, mask, grid, star): 1650 - 1850 ms	200 ms	150–250 ms	not reported	peak amplitude	LOT: O1, 65, T5 ROT: O2, 90, T6	1.0 m	3-7 strokes	High frequency (>500/million) Chinese characters learned by children in Grade 1	words pseudowords symbols	color detection task	Compare the color of a stimulus with a preceding grid and press a mouse button with one hand if the color were same, or to press the other mouse button with the other hand if the color were different	90x3 items, paper states "thrice" assuming each stimuli was presented twice per stimuli category	at least 70%	Amplitude and Latency: multivariate repeated measures	Between group: Age group (2nd, 6th graders and college students) Within group: category (Chinese characters vs pseudowords vs stroke characters), hemisphere (L x R)	Chinese	school-age children; young adults	Grade 2: (M age = 7.3 yr., SD = 0.5) ; Grade 6: (M age = 11.5 yr., SD = 0.4) Adults: (M age = 24.5 yr., SD = 0.5)	32 school-age children (16 Grade 2 and 16 Grade 6) 16 young adults	controls	none	Grade 2: 8 girls, 8 boys Grade 6: 8 girls, 8 boys Young adults: 9 women, 7 men
10	Cao, F., Rickles, B., Vu, M., Zhu, Z., Chan, D. H., Harris, L. N., Stafura, J., Xu, Y., & Perfetti, C. A.	2013	Early stage visual-orthographic processes predict long-term retention of word form and meaning: A visual encoding training study	Journal of Neurolinguistics	EGI HydroCel Geodesic Sensor Net	Ag/AgCl	128	50 kΩ	500 Hz	not reported	0.01–200 Hz bandpass	30 Hz	not reported	Average	Eye movements and blinks were automatically detected using separate pairs of electrodes, one for eye-blinks and another for eye-movements. Changes in amplitude exceeding +/- 40 mV were considered blinks and 75 mV were considered eye movements both within a sliding 640 ms window. Channels with variation less than +/- 0.5 mV within 150 ms or variation more than +/- 200 mV across the entire epoch we…	-200 - 0 ms	LDT: -200 to 800 ms character meaning matching task: -200 to 1000 ms	ISI (blank screen, fixation cross): 1400 ms + every second trial blinking screen	800 ms	130–190 ms	visual inspection of grand average waveform	mean amplitude within electrode clusters	LOT: 51, 58, 59, 60, 64, 65, 66, 69, 70 ROT: 83, 84, 85, 89, 90, 91, 95, 96, 97	not reported	1-5 chunks per character	frequency of the English words was 338.818 per million (Baayen et al., 1995) which was matched with the frequency of the English translation of the Chinese characters.	words pseudowords	lexical decision task	1) Chinese lexical decision: judge whether the stimulus presented on the screen is a real character or not 2) English lexical decision: judge whether the stimulus presented on the screen is a real word or not	1) 60 learned, 60 novel, 60 familiar, 30 false characters; 2) 30 / 30	not reported	ANOVA	Language (English and Chinese), Time (first and second session), Hemisphere (left and right) on all subjects	English, Chinese	young adults	reading group: 19 (SD = 0.9)	30 adults (7 only for reading group)	controls (native versus learned)	none	not mentioned
11	Coch, D., & Meade, G.	2016	N1 and P2 to words and wordlike stimuli in late elementary school children and adults	Psychophysiology	ElectroCap	TiN	29	5 kΩ EEG, 10 kΩ EOG	250 Hz	not reported	0.01–100 Hz bandpass	not reported	Right mastoid	Average of mastoids	Trials contaminated by eye movements, muscular activity, or electrical noise were not included in analyses. Standard artifact rejection parameters were initially employed, and data were subsequently analyzed on an individual basis for artifact rejection. Automated programs identified artifacts through a peak-to-peak amplitude function: Trials were rejected if the amplitude value between the maxim…	-200 - 0 ms	-200 to 800 ms	ISI (white rectangle outline post, asteriks, blank screen, white rectangle outline pre): 3700 ms	college students: 350 ms; children: 500 ms	150–250 ms	visual inspection of individual and grand-average waveforms	peak amplitude	LOT: P3, T5, TO1, O1 ROT: P4, T6, TO2, O2	not reported	3-5 letters	Real words were the 20 most frequent 3-, 4-, and 5-letter open-class words in grades 1 through 5 that were regular and decodable, single syllable, two to five phonemes, and not animal names	words pseudowords symbols nonwords	target detection task; semantic categorization task	Press a button on a game controller whenever they saw an animal name. They were further instructed to sit as still and relaxed as possible, to keep their eyes at the center of the screen, to try not to blink or move while the white rectangle was on the screen, and to save their blinks and wiggles for when the star (asterisk) was on the screen.	total of 300 stimuli, practice list of 10 items	from 43.0 (SD 9.6) to 52.8 (SD 6.8)	amplitude, latency, and difference waves: ANOVA group significant results: pairwise comparisons (Bonferroni-corrected p. of 0.008 with Greenhouse-Geisser correction) multiple regressions	amplitude: condition, anterior/posterior [2 levels: temporoparietal (T5/6, P3/4), occipital (TO1/2, O1/2)], lateral/medial, and hemi- sphere (left, right) latency: between-groups - group (adults, fifth graders, fourth graders, third graders); within-group factors anterior/posterior [2 levels: temporoparietal (T5/6, P3/4), occipital (TO1/2, O1/2)], lateral/medial, and hemisphere difference waves: …	English	school-age children; young adults	fifth grade: 11;1, SD 4 months fourth grade: average 10;0, SD 6 months third grade: 8;9, SD 5 months; undergraduate: 20;3 years, SD 21 months	24 young adults 72 school-age children (24 each for Grade 3, 4 and 5)	controls	none	young adults: 12 females school-age children: > grade 2: 13 females > grade 4 and 5: 12 females each
12	Collins, E., Dundas, E., Gabay, Y., Plaut, D. C., & Behrmann, M.	2017	Hemispheric organization in disorders of development.	Visual Cognition	Quick-cap / BioSemi Active Two system	Ag/AgCl	64 / 128	not reported	1000 Hz / 512 Hz	not reported	bandpass 0.1-200 Hz / 24-bit AD	0.1-30 Hz	Left mastoid / CMS and DRL	Cz	Individual epochs were excluded from the analysis if they contained eye blinks, or other artefacts in the -100 ms to 300 ms time window, using a sliding window peak-to-peak amplitude rejection algorithm.	-200 - 0 ms	-200 to 800 ms	ISI (fixation cross, centered stimuli): 1800 - 2800 ms ; ISI (fixation cross, laterized probe stimuli): 2800 - 3400 ms	750 ms	130–230 ms	not reported	peak amplitude	P7, P8	24 inches	4 letters	not reported	words faces	repetition-detection task	Press a button whether two sequentially presented stimuli were the same or not by pressing two keys on a keyboard	six blocks of trials (192 trials per block; total trials = 1152)	not reported	repeated-measures ANOVA; pairwise comparisons (Cohen's D and Bayes Factor)	fixed factors: stimulus and hemispheres random factor: age	English	young adults	DRD: 26.2, SD = 10.9 Controls: 25.2, SD = 2.42,	10 adults with dyslexia individuals (eight females, Age = 26.2, SD = 10.9) were all native English speakers and university students 22 controls	dyslexics, controls	(1) each individual received a formal diagnosis of DRD by a qualified psychologist prior to inclusion in this study; (2) each individual’s diagnosis was verified by the diagnostic and therapeutic centre at their university and each was receiving accommodations appropriate to their educational setting. Participants completed untimed and timed (fluency) tests of Word Identification (WI) and Word At…	adults with dyslexia: 8 females, 2 males controls: 17 females, 5 males
13	Curzietti, M., Bonnefond, A., Staub, B., Vidailhet, P., & Doignon-Camus, N.	2017	The effects of age on visual expertise for print	Brain and Language	not reported	not reported	64	not reported	512 Hz	not reported	0.01-500 Hz	Notch filter at 50 Hz	not reported	Average	Trials with voltages exceeding ±100 mV were rejected	-200 - 0 ms	-200 to 800 ms	ISI (fixation cross, blank screen): 520 ms	500 ms	150–210 ms	not reported	mean amplitude at ±20 ms around the peak	LOT: P7, PO7, O1 ROT: P8, PO8, O2	75 cm	5 characters	high frequency words chosen from the French database Lexique 3 (New, Pallier, Ferrand & Matos, 2001) with a mean lexical frequency of 190.7 [46.1–732.4] words per million	words symbols	lexical decision task	Determine as rapidly and accurately as possible whether or not the presented stimulus was a word	210 stimuli	median of 103 trials for words [28min; 105max]	linear mixed models with variance estimation using the restricted maximum likelihood (REML)	fixed factors: stimulus and hemispheres random factor: age	French	young adults	young adults: 20 to 30 years (median age = 25 ± 3; n = 13)	55 typically developing adults: 13 20 - 30 YO (young adults) 15 40 - 50 YO 15 60 - 70 YO 12 75 - 85 YO	controls	none, reading test including reading rate and accuracy,	young adults: 7 females, 6 males
14	Davis, C. P., Libben, G., & Segalowitz, S. J.	2019	Compounding matters: Event-related potential evidence for early semantic access to compound words	Cognition	EGI	Ag/AgCl	128	50 kΩ	500 Hz	not reported	bandpass filter 0.01–100 Hz	not reported	Cz/vertex	Average	automated artifact removal, SHARCNet eeg_pipe_asr_amica.git pipeline, ICA	-200 - 0 ms	-200 to 800 ms	ISI (pseudorandomized): 400-1600 ms	250 ms	150–230 ms	not reported	average amplitude in 20-ms segments with 10-ms overlaps from stimulus onset (0 ms) to 500 ms, largest average amplitude within defined time window	parietal-occipital scalp sites: three midline sites (Pz, Oz, and POz) and 26 sites surrounding the midline	60 cm	mean: 7.3 (OO), 8.2 (TT), 8.3 (TO), 8.4 (OT)	not reported	words pseudowords	lexical decision task	Participants made word–nonword judgments by pressing either a ‘yes’ or ‘no’ button.	Six blocks of all 160 compound words	not reported, but: ERP for each of the 40 words was based on averaging a potential 132 trials	separate regressions were modelled for left and right sites and for each ERP component	continuous predictor: word frequency pair of dummy-coded categorical predictor: constituent transparency	English	young adults	20.5 years	22 young adults	controls	none	15 women, 7 men
15	Dujardin, T., Etienne, Y., Contentin, C., Bernard, C., Largy, P., Mellier, D., Lalonde, R., & Rebaï, M.	2011	Behavioral performances in participants with phonological dyslexia and different patterns on the N170 component	Brain and Cognition	not reported	not reported	32	5 kΩ	256 Hz	not reported	bandpass filter 0.1–100 Hz	low-pass filtered with 48 Hz cut-off in the final phase	AFz	Average	5% of the trials were rejected because of ocular movements or artifacts (>100 mV at FP1 and FP2 electrodes)	not reported	not reported	ISI (fixation point): 900 - 1100 ms	1000 ms	100–240 ms	not reported	peak amplitude	LOT: O1, PO7, P7 ROT: O2, PO8, P8	not reported	5-7 letters	selected from the ‘‘Lexique 3.01’’ database controlled for orthographic and phonological neighborhood at two levels of word frequency	words pseudowords	lexical decision task	Clicking on one of two buttons on the computer mouse, the left one when seeing a word and the right one when seeing a word that does not exist in the French language.	50 frequent, 50 infrequent words, 50 pseudowords	not reported, only trials correct response, approx 5% of trials removed due to ocular artefacts	three-way ANOVA	between-subjects: group within subjects: item, hemisphere (left/right), and electrode (O/PO/P)	French	young adults	TR: mean age =22.3 years, SD = 2.1 DR: meanage = 23.8 years, SD = 7.9	29 controls 23 dyslexics	dyslexics, controls	dyslexic participants with phonological troubles were recruited from the Preventive Medicine Service, diagnosed during childhood by a certified orthophonist according to the International Statistical Classification of Diseases and Related Health Problems for developmental disorders and standardized tests, in remedial training for a period between 4 and 8 years. dyslexic participants were evaluate…	controls: 18 women and 11 men dyslexics: 15 women and 8 men
16	Dundas, E. M., Plaut, D. C., & Behrmann, M.	2014	An ERP investigation of the co-development of hemispheric lateralization of face and word recognition.	Neuropsychologia	Quick-cap	Ag/AgCl	64	not reported	1000 Hz	not reported	band-pass filter 0.1–200 Hz	0.1-30 Hz	Left mastoid	Cz	Trials were rejected from analysis if there was an eye blink −100 to 300 msec from stimulus onset	-200 - 0 ms	not reported	ISI (fixation cross): 1500 - 2500 ms	first stimulus: 750 ms second stimulus: 150 ms	160–220 ms	not reported	mean amplitude	LOT: P7, P5, and PO7 ROT: P8, P6, and PO8	24 inches	4 letters	word frequency in English was .0002 (range = .00001 to .02) and mean bigram frequency of .124 (range = .085 to .141)	words faces	same-different judgment task	Respond by pressing one of two buttons to indicate whether the second stimulus was identical to the first or not.	For each class of stimuli, there were 192 trials, which were split into six mini-blocks	not reported	amplitude and lateralization: ANOVA	stimulus (word/face), hemisphere (left/right), group (child/adult)	English	young adults; school-age children	adults: 18 to 29 years (mean 22.12 years, SD = 3.92). ; children: 7.17 to 11.75 years (mean = 9.06, SD = 1.26).	17 adults 17 children	controls	none	adults: 10 males, 7 females children: 11 males, 6 females
17	Eberhard-Moscicka, A. K., Jost, L. B., Fehlbaum, L. V., Pfenninger, S. E., & Maurer, U.	2016	Temporal dynamics of early visual word processing - Early versus late N1 sensitivity in children and adults	Neuropsychologia	EGI	Ag/AgCl	128	50 kΩ	250 Hz	not reported	band-pass filter 0.1–100 Hz	0.3-30 Hz	Cz/vertex	Average	channels with extensive artifacts were spline interpolated trials with artifacts exceeding the max-min difference of 180 μV (for children) and 120 μV (for adults) in any channel were automatically excluded before averaging.	-150 - 0 ms	-150 to 850 ms	ISI (fixation cross, jittered): 1250–1750 ms	500 ms	164–288 ms; 168–276 ms; 128–228 ms	defined for each group separately and based on two GFP minima of the grand mean	not reported	LOT: E50, E57, E58, E59, E63, E64, E65, E66, E68, E69, E70, E73, E74	80 cm	3-5 letters	high frequency of occurrence according to ChildLex M = 161.86/Mio, ChildLex Lexical Database and to CELEX: M = 233.78/Mio, CELEX Lexical Database	words pseudowords symbols	one-back task	Watch the stimuli and press the mouse button for immediate repetitions.	84 stimuli per condition (i.e. German words, pseudowords)	minimum: 26 trials children in 1st grade: German words 59.56 (SD = 13.82), pseudowords 59.78 (SD = 13.32) children in 3rd grade: German words 65.41 (SD = 10.11), pseudowords 64.37(SD = 10.81) adults: German words 75.36 (SD = 9.30), pseudowords 78.05 (SD = 5.79)	ANOVA; post hoc Bonferroni corrected t-tests	ADULTS: a) print tuning and lexicality effect: segment (early vs late N1) and effect (print tuning vs lexicality L1) b) lexical processing L1 vs L2: segment, language (lexicality L1 and L2) CHILDREN: a) longitudinal effects of print tuning and lexical effects: grade (1st vs 3rd), segment, and effect b) lexical processing L1 vs L2: segment, language (lexicality L1 and L2), grade	German, English (L2)	school-age children; young adults	at the end of 1st grade, mean SD,years = 7.55 ± .31); at the beginning of 3rd grade, mean SD, years=8.88 ± .33); adult (mean SD, years=25.14± 3.67)	22 young adults 27 children: (longitudinal: end of first grade to beginning of third grade)	controls (native versus learned)	none (all above 10th percentile on reading test)	children: 12 girls, 15 boys young adults: 13 females, 9 males
18	Eberhard-Moscicka, A. K., Jost, L. B., Raith, M., & Maurer, U.	2015	Neurocognitive mechanisms of learning to read: print tuning in beginning readers related to word-reading fluency and semantics but not phonology	Developmental Science	EGI	Ag/AgCl	128	50 kΩ	250 Hz	not reported	band-pass filter 0.1–100 Hz	0.3-30 Hz	Cz/vertex	Average	channels with extensive artifacts were spline interpolated trials with artifacts exceeding the max-min difference of 180 μV (for children) and 120 μV (for adults) in any channel were automatically excluded before averaging.	-150 - 0 ms	-150 to 850 ms	ISI (fixation cross, jittered): 1250–1750 ms	500 ms	180–296 ms	defined for each group separately and based on two GFP minima from the average of word and false-fonts grand means	mean amplitude	LOT: E50, E57, E58, E59, E63, E64, E65, E66, E68, E69, E70, E73, E74 ROT: E82, E83, E84, E88, E89, E90, E91, E94, E95, E96, E99, E100, E101	80 cm	3-5 letters	high frequency of occurrence in the text books of children aged 6–8, M = 161.86/Mio, ChildLex Lexical Database, false-font strings (matched with German words, see below), English words and pseudowords (pronounceable in German and English, created from letters that appeared in German and English stimuli)	words pseudowords symbols	one-back task	Watch the stimuli and press the mouse button for immediate repetitions.	84 stimuli per condition (i.e. German words, pseudowords)	German words: 62.88 (14.44) False-font strings 64.10 (12.06) Pseudowords 62.04 (13.07)	group analysis: ANOVA (mean N1) with within subject factors: wordlike (German words vs false font strings), laterality (left vs right) individual analysis: one-tailed unpaired t-test	N1 amplitude in print tuning: wordlike (German vs false-font strings) and laterality (left vs right) Lexicality effect: lexicality (German vs pseudowords); laterality (left vs right)	German	school-age children	between the age of 6.7 and 8.5 years (mean age: 7.6)	68 school age children (Grade 1)	controls	none	27 females, 41 males
19	Emmorey, K., Midgley, K. J., Kohen, C. B., Sehyr, Z. S., & Holcomb, P. J.	2017	The N170 ERP component differs in laterality, distribution, and association with continuous reading measures for deaf and hearing readers	Neuropsychologia	not reported	not reported	29	5 kΩ EEG, 10 kΩ EOG	250 Hz	not reported	band-pass filter 0.01–40 Hz	20 Hz	Left mastoid	Average	Trials with blinks and eye movement artifacts were rejected before averaging. Only trials without muscle artifact or eye movement/blink activity were included in averages (less than 10% of trials were rejected).	-100 - 0 ms	-100 to 300 ms	ISI (blank screen, response cue, fixation cross, blank screen): min 2200 ms + response time	300 ms	120–240 ms	not reported	mean amplitude	LOT: T5, O1 ROT: T6, O2	145 cm	5 letters	lexical frequency between 4.14 and 13.7 log HAL frequency (English Lexicon Project; Balota et al., 2007)	words symbols	familiarity judgment task	Make a rating judgment of the previous critical stimulus using a four- point familiarity scale	180 trials	more than 90%	mixed design ANOVAs, linear mixed effects regression modeling (LMER)	between-subject factors: Hearing Status (Deaf vs. Hearing) within- subject factors: Stimulus Type (Words vs. Symbol Strings) and Laterality (left hemisphere vs. right hemisphere)	English	young adults	mean age: 22 years; range 19–32 years	32 hearing adults	controls	none	27 females, 5 males
20	Faísca, L., Reis, A., & Araújo, S.	2019	Early brain sensitivity to word frequency and lexicality during reading aloud and implicit reading.	Frontiers in Psychology	ActiveTwo Biosemi	Ag/AgCl	64	not reported	512 Hz	not reported	DC-67 Hz bandpass, 3 dB/octave, 24-bit sampling	30 Hz	CMS / DRL	Average	epochs for each participant were physically inspected and those containing blinks and horizontal eye movements, muscle, or other artifacts were manually removed from the analysis. Data were visually artifact rejected on a trial-by-trial basis for eye blink and on a channel-by-channel basis for drift, blocking, and excessive alpha wave; the rejection procedure was blind to participants and conditi…	-125 - 0 ms	-125 to 700 ms	ISI (delayed reading, fixation cross, ITI): 3500 ms ISI (one back repetition, fixation cross): 500 ms	explicit reading task: 800 ms implicit reading task: 800 ms	160–220 ms	not reported	mean amplitude	LOT: P7, P9, PO7, PO3, O1 ROT: P8, P10, PO8, PO4, O2	100 cm	4-9 letters	selected according to their word-form frequency (frequency of occurrence per million, M = 125.1 vs. 0.7 for high-frequency vs. low-frequency; P-PAL database; Soares et al., 2018) orthographically legal and pronounceable pseudowords (PW) were created by exchanging at least two letters in the set of real words. all three conditions were matched in orthographic and phonological length, bigram freque…	words pseudowords	explicit reading task; repetition-detection task; visual immediate-repetition detection task	Press a button whenever an immediate repetition occurred	100 words (50 HF, 50 LF)	minimum of 30 trials for each of the conditions, per participant	omnibus repeated measures ANOVA, mixed design ANOVA	Task (implicit reading vs. explicit reading) Stimulus type (HFW vs. PW and LFW vs. PW) Hemisphere (right parieto-occipital sites vs. left parieto-occipital sites)	Portuguese	young adults	aged between 17 and 32 years (mean age [±SD] = 21.7 [±3.1] years	39 adults	controls	none	27 females, 12 males
21	Fraga González, G., Zarić, G., Tijms, J., Bonte, M., Blomert, L., & van der Molen, M. W.	2014	Brain-potential analysis of visual word recognition in dyslexics and typically reading children.	Frontiers in Human Neuroscience	ActiveTwo Biosemi	Ag/AgCl	64	not reported	1024 Hz	256 Hz	low-pass: 5th order sync digital ﬁlter	1-70 Hz, 1-30 Hz after ICA	CMS / DRL	Average of mastoids	Visual inspection of epochs (removed non-stereotyped artifacts) and ICA (runica algorithm + infomax ICA)	-500 - 0 ms	-500 to 1550 ms	ISI (fixation cross): not reported; ITI: 1350 ms	700 ms	175–300 ms	not reported	peak amplitude	occipital, occipito-temporal and parietal locations; O1–O2, PO7–PO8, PO3–PO4, TP7–TP8, P9–P10, P7–P8, P5–P6 special for N1 left hemisphere sites (TP7, P9, P7, P5, PO7, PO3, and O1)	80 cm	short: 4-5 letters long: 6-7 letters	selected using AOA < 6 years	words symbols	repetition-detection task	Press a button whenever an immediate repetition occurred	8 blocks of 44 trials (4 target items)	TR: short words, long words, short symbols and long symbols were 78.95 (1.79), 78.95 (1.27), 73.90 (3.40), and 73.2 (4.11), DR: 78.63 (1.12), 77.79 (2.22), 75.74 (2.76), and 72.00 (6.09)	mixed-model ANOVA	Between subjects: typical vs. dyslexic readers (between subjects factor Dyslexia), Within-subject factors: String Type (2 levels: words or strings of letter-like symbols); String Length (2 levels: short or long strings), Hemisphere (2 levels: right and left hemisphere); Electrode (7 levels)	Dutch	school-age children	dyslexics: (8.97 ± 0.39 years old) typical readers: (8.78 ± 0.35 years old)	19 school-age (3rd grade) dyslexic children 20 school-age (3rd grade) typically developing children	dyslexics, controls	recruited from a nation-wide center for dyslexia in the Netherlands. All of them had a percentile score of 10 or lower on a standard reading test and they participated in the ERP experiment before starting their treatment program at the center.	dyslexics: 8 males, 11 females typical readers: 8 males, 12 females
22	González-Garrido, A. A., Gómez-Velázquez, F. R., & Rodríguez-Santillán, E.	2014	Orthographic recognition in late adolescents: an assessment through event-related brain potentials.	Clinical EEG and neuroscience	not reported	not reported	19	5 kΩ	200 Hz	not reported	bandpass of 0.5 to 30 Hz (3-dB cutoff points of 6 dB/octave roll-off curves)	not reported	linked mastoids	not reported	Epochs of data on all channels were excluded from averages when the voltage in a given recording epoch exceeded 100 µV on any EEG or EOG channel. Epochs with artifacts were also rejected by visual inspection.	-100 - 0 ms	-100 to 1000 ms	ISI (not reported): 1000 ms	1000 ms	N/A	visual inspection of group-averaged waveforms	mean amplitude	LOT: P3, O1, T5 ROT: P4, O2, T6	not reported	2-3 syllables	common nouns	words pictures pseudohomophones	orthographic verification task	Determine whether the word is correctly written, as quickly as possible, by pressing a keyboard key with their left or right index fingers, respectively.	72 words	Twenty artifact-free correct trials—randomly selected across each EEG record	Split-plot ANOVAs, Greenhouse– Geisser corrections, post hoc Tukey’s honest significant difference tests	Group × Condition × Recording Site	Spanish	adolescents	High (mean age = 17.69 years, SD = 0.75 years; total orthographic errors in the 15th percentile or lower); Medium (mean age = 17.53 years, SD = 0.52 years; number of errors between the 30th and 70th percentiles); Low (mean age = 17.55 years, SD = 0.69 years; number of errors in the 85th percentile or above)	45 adolescents (15 each for High Orthographic Knowledge, Medium and Low)	poor spellers, controls	divided into 3 groups based on orthographic errors; 5-test battery of orthographic knowledge	High: 8 males, 7 females Medium: 7 males, 8 females Low: 12 males, 3 males
23	Fraga González, G., Žarić, G., Tijms, J., Bonte, M., Blomert, L., Leppänen, P., & van der Molen, M. W.	2016	Responsivity to dyslexia training indexed by the N170 amplitude of the brain potential elicited by word reading	Brain and Cognition	ActiveTwo Biosemi	Ag/AgCl	64	not reported	1024 Hz	256 Hz	low-pass: 5th order sync digital ﬁlter	1-70 Hz, 1-30 Hz after ICA	CMS / DRL	Average of mastoids	Visual inspection of epochs (removed non-stereotyped artifacts) and ICA (runica algorithm + infomax ICA)	-500 - 0 ms	-500 to 1550 ms	ISI (fixation cross): not reported; ITI: 1350 ms	700 ms	175–300 ms	maximum amplitude	peak amplitude	LOT: TP7, P9, P7, P5, PO7, PO3, O1 ROT: TP8, P10, P8, P6, PO8, PO4, O2	80 cm	short: 4-5 letters long: 6-7 letters	selected using AOA < 6 years	words symbols	repetition-detection task	Press a button whenever an immediate repetition occurred	8 blocks of 44 trials (4 target items)	TR: short words, long words, short symbols and long symbols were 78.95 (1.79), 78.95 (1.27), 73.90 (3.40), and 73.2 (4.11), DR: pretest: 77.22 (4.57), 75.33 (4.54), 72.94 (4.71) and 70.50 (8.54)/ posttest: 79.39 (0.78),78.78 (1.44), 75.50 (2.41) and 72.61 (5.37)	a) N1 difference: mixed-model ANOVA b) training effect: repeated-measures ANOVA c) individual differences in responsivity to training: repeated-measures ANOVA d) N1 as predictor: mixed model anova on the pretest N170 amplitude	a) Between subjects: Dyslexia; Within subjects: String Type (2 levels: words or strings of letter-like symbols), String Length (2 levels: short or long strings), Hemisphere (2 levels: right and left hemisphere) and Electrode (7 levels/pairs) b) Within-subjects: Training (2 levels; pre- vs. posttest) , String Type, String Length, Hemisphere and Electrode c) Between- subjects : Improvement (with 2 …	Dutch	school-age children	third-grade dyslexic children (9.05 ± 0.46 years old) third-grade typical readers (8.78 ± 0.35 years old)	18 children with dyslexia in 3rd grade 20 third-grade typical readers	dyslexics, controls	DR: percentile score of 10 or lower on a standard reading test. TR: above percentile 25 on standard reading tests	dyslexics: 8 males, 10 females typical readers: 8 males, 12 females
24	Hasko, S., Groth, K., Bruder, J., Bartling, J., & Schulte-Körne, G.	2013	The time course of reading processes in children with and without dyslexia: an ERP study.	Frontiers in Human Neuroscience	EGI	Ag/AgCl	128	below 50 kΩ	500 Hz	not reported	bandpass filter 0.01–100 Hz	Low cutoff: 0.5 Hz, time constant 0.3, 12dB/ octave High cutoff: 40 Hz, 24 dB/ octave; Notch filter: 50 Hz	Cz/vertex	Average	ICA for eye movements and exclusion of other artifacts (gradient criteria: more than 50 μV difference between two successive data points or more than 150 μV in a 200 ms window; absolute amplitude criterion: more than ±150 μV; low activity: less than 0.5 μV in a 100 ms window)	-100 - 0 ms	-100 to 1000 ms	ISI (feedback, blank screen): 2000 ms	minimum of 700 ms	170–290 ms	running t-tests against zero (p < 0.05) at each electrode	mean amplitude	LOT: 58, 59, 64, 65, 66, 69, 70 ROT: 83, 84, 89, 90, 91, 95, 96	70 cm	3-7 letters	High frequency range, i.e., frequency classes 8–16 (Keibel, 2008). Bigram frequencies were determined based on the Mannheim German Reference Corpus words: characters 4.42, bigram frequency: 4.19 PH: characters 4.43, bigram frequency: 4.45 PW: characters 4.42, bigram frequency: 4.49 FF: characters - ,bigram frequency: -	words pseudohomophones pseudowords symbols	lexical decision task (phonological and orthographic)	Decide by button press whether the presented stimulus sounded like a real word (yes button) or not (no button).	240 stimuli, 4 block, 60 stimuli each	The averages (M [SD]) for the accepted trials for control children were: W 53.79 [3.10], PH 50.45 [3.74], PW 51.86 [5.03] and FF 56.45 [2.34]. For children with DRD an average of 47.23 [4.61], 43.56 [6.64], 40.50 [9.20] and 56.00 [2.31] trials were obtained for the W, PH, PW and FF, respectively.	a) To test for group differences regarding the N170 mean peak amplitudes and latencies : repeated measures ANOVAs b) To examine the degree of print sensitivity and the degree of orthographic familiarity. repeated measures ANOVAs - run for the mean area under the curve for the N170 difference waves c) Partial correlations were computed controlling for the factor group between the ERP data (N170 me…	a) between subjects: group (control group; group with DRD); within-subjects: condition (W; PH; PW; FF) and hemisphere (LH; RH) b) print sensitivity: - between-subjects: group (control group; group with DRD), within-subjects: condition (W minus FF; PH minus FF; PW minus FF) and hemisphere (LH; RH) orthographic familiarity: - between-subjects: group (control group; group with DRD), within-subject f…	German	school-age children	average age of about eight years (control group: M = 8.15, SD = 0.27; group with DRD: M = 8.30, SD = 0.37)	29 children in the control group 52 dyslexics	dyslexics, controls	Diagnosis of DRD according to the International Classification of Diseases (ICD-10:F 81.0; Dilling, 2006). Their reading and spelling score had to diverge from the mean T-value for at least one standard deviation (1 SD; cutoff criteria was therefore set to a T-value of 40) and 1 SD from the IQ according to the regression criterion (Schulte-Körne et al., 2001). Thus, both a discrepancy of reading …	control group: 13 females, 16 males group with DRD: 21 females, 31, males
25	Jucla, M., Nenert, R., Chaix, Y., & Demonet, J. F.	2010	Remediation effects on N170 and P300 in children with developmental dyslexia	Behavioural Neurology	Neuroscan	Ag/AgCl	32	below 5kΩ	500 Hz	not reported	0.1-100 Hz	0.5-30 Hz	Cz/vertex	Average	larger than +/−125 μV	-100 - 0 ms	-100 to 1100 ms	fixation cross: 500 ms ISI: 1700 - 2000 ms	250 ms	150–250 ms	GFP minima of the grand average of each condition across all subjects	mean amplitude	LOT: P7, PO9, O1 ROT: P8, PO10, O2	not reported	not reported	Lists were balanced for lexical frequency, number of letters, and syllable structure	words pseudohomophones pseudowords nonwords	lexical decision task	Indicate whether the sequence presented was a French word by pressing one of two designated keys using both hands.	128 items	not reported	peak amplitude and latency: repeated measures ANOVA	between subjects: group (dyslexics vs control); within subjects: session (before/after training), condition (non-word, pseudo- word, homophone and word), hemisphere (right/left) and electrode	French	school-age children	controls and dyslexics : 9 to 11 years old	24 dyslexic children 10 control children	dyslexics, controls	All subjects satisfied developmental dyslexia diagnosis criteria according to ICD-10 classification (WHO, 1993) tested with WISC-III (IQ > 80 ) A reading delay of at least 18 months as tested by a standardized French reading test (L’Alouette) They had no specific attentional disorder as tested by the D2 test no oral language delay as tested by L2MA and TCG and no comprehension disorder as tested …	dyslexia: 9 girls and 15 boys controls: 4 girls and 7 boys
26	Kast, M., Elmer, S., Jancke, L., & Meyer, M.	2010	ERP differences of pre-lexical processing between dyslexic and non-dyslexic children.	International Journal of Psychophysiology	Brain Products	Ag/AgCl	29	below 5 kΩ	500 Hz	not reported	0-100 Hz	0.1–30 Hz	FCz	Average	exceeding ± 100 μV were automatically rejected and other artifacts were manually eliminated	-100 - 0 ms	-100 to 1000 ms	ISI (fixation cross): 2000 ms	4000 ms	172–276 ms	GFP minima of the grand average of each condition across all subjects	peak amplitude	LOT: P7, O1 ROT: P8, O2	100 cm	5 letters	mean difficulty 9.39 and mean frequency of 1758, according to the European Corpus Initiative Multilingual Corpus I ((ECI/MCI), Korpus Ger03	words pseudowords	lexical decision task	Decide whether the presented letter string was a word or a pseudoword by pressing a mouse button as fast as possible with the index finger of the right hand.	90 words and 90 pseudowords	Controls consisted of 67.6 (75.2%) correctly judged words and 66.1 (73.5%) correctly judged pseudowords. Dyslexics, 61.2 (68%) correctly judged words and 58.2 (64.7%) correctly judged pseudowords were included.	a) amplitude and latency: repeated measures ANOVA b) separate and smaller ANOVA (hemispheric and condition effect)	a) group (dyslexics, non-dyslexics), hemispheres (left/right), conditions (correctly judged word/pseudoword) b) hemispheric effect for words and pseudowords: group, hemisphere condition effect for both hemispheres: between subject (group), within-subject (condition)	German	school-age children	dyslexia: 10.27±0.93 SD years of age controls: 9.92±0.94 SD years of age, range: 8 - 12	36 dyslexic children 24 non-dyslexic children	dyslexics, controls	Recruited via therapists or school psychological services. The dyslexic children were categorized as dyslexic if their scores in the standardized writing and reading tests were below the 10th percentile. Non-dyslexic children showed standard reading and writing skills. IQ>85. Children with an IQ below 85 were excluded from the study	dyslexia: 11 females and 25 males controls: 11 females and 13 males
27	Kemény, F., Banfi, C., Gangl, M., Perchtold, C. M., Papousek, I., Moll, K., & Landerl, K.	2018	Print-, sublexical and lexical processing in children with reading and/or spelling deficits: An ERP study	International Journal of Psychophysiology	Brain Products	Ag/AgCl	19	below 5 kΩ	500 Hz	not reported	0.1-100 Hz, 50 Hz	not reported	nose tip	Averaged ears	visual inspection, 3 RSD, 1 IRD, 5 ISD and 3 TD participants were excluded because of too many artefacts (resulting in <25 valid segments).	-100 - 0 ms	-100 to 1000 ms	crosshair: 500 ms blank screen: 1500 ms	1500 ms	180–230 ms	based on relevant analyses by Araújo et al., 2015	peak amplitude, (mean amplitude only for LPC)	LOT: P7, O1 ROT: P8, O2	not reported	not reported	Lengths and bigram frequencies were controlled for using the childLex database (Schroeder et al., 2015). bigram and trigram frequencies of pseudowords and pseudohomophones were necessarily lower than those of existing words	words pseudohomophones pseudowords nonwords symbols	repetition-detection task	Decide whether the stimulus on the yellow background was identical to the previous stimulus on a white background.	310 randomly appearing stimuli	at least 25 valid segments in each of the five conditions	a) 2×2×2×2 mixed ANOVA b) 2×2 repeated measures ANOVA per group	a) between-subjects: reading deficit (good readers versus poor readers) and spelling deficit (good spellers versus poor spellers); within-subjects: stimulus type (for print sensitivity: letter strings versus false fonts; for lexico-semantic access: words and pseudohomophones versus pseudowords; for orthographic regularities: legal pseudowords versus illegal pseudowords) and hemisphere (left versu…	German	school-age children	RSD age: 9.28 (0.3) IRD age: 9.66 (0.5) ISD age: 9.91 (0.74) TD age: 9.49 (0.37)	43 children (RSD: 8, IRD: 6, ISD: 11, TD: 18)	dyslexics (IRD, ISD, RSD), controls	Reading fluency (SLS 2-9, Wimmer & Mayringer, 2014) and spelling skills (DRT 3, Müller, 2004) were assessed in a classroom setting. Children were classified into four different groups: children with combined reading and spelling deficit (RSD), children with isolated reading deficit (IRD), children with isolated spelling deficit (ISD) and typically developing children (TD). Deficient skills were d…	not mentioned
28	Korinth, S. P., Sommer, W., & Breznitz, Z.	2012	Does silent reading speed in normal adult readers depend on early visual processes? evidence from event-related brain potentials.	Brain and Language	Easy Cap	Ag/AgCl	27	below 5 kΩ	250 Hz	not reported	0.1-100 Hz, 12 dB/octave	0.3–25 Hz, 12 dB/octave	left mastoid	Average	vertical eye movements were corrected according to the procedure of Gratton, Coles, and Donchin (1983). Epochs containing artifacts (e.g., channel blockings, bad gradients or excessive max– min) were rejected	-100 - 0 ms	-100 to 1000 ms	ISI: 1700 ms	400 ms	132–248 ms	GFP and GMD	peak amplitude	PO7	1 m	4-10 letters	word length, number of syllables, and frequency according to the CELEX database Position-independent bigram frequency for words and pseudowords calculated by means of sublexical frequency lists provided by Hofmann, Stenneken, Conrad, and Jacobs (2007), neighborhood density for words and pseudowords (i.e., the number of words differing by one letter either by deletion, insertion or substitution). …	words pseudowords	lexical decision task	Classify a given letter string represented as real word or pseudoword by pressing as quickly as possible one of two buttons affixed to the table.	Two sets of 100 stimuli each were generated (sets A and B), consisting in equal parts of real words and pseudowords	not reported	Lexicality analyses: repeated measures ANOVAs Laterality analyses: t-tests which compared mean amplitudes on electrode pairs at contralateral positions. Correlations: Pearson-R; Mean amplitudes and peak latencies at selected electrode positions were correlated with scores of behavioral measures	Within groups: lexicality (words vs. pseudowords) and electrode site (27 electrodes)	German	young adults	mean age 22.7 years;SD= 3.2	52 university students (12 very slow readers & 40 regular readers)	poor readers, controls	Reading speed test exclude participants with possible reading impairments participants were divided into two groups. This division was based on their scores in a Reading Speed Test – RST; Twelve participants were deﬁned as ‘very slow readers’ since they performed at least one standard deviation below the average reading speed (M = 31.9 sentences/3 min, SD = 4.4). The remaining 40 participants wer…	30 females, 22 males
29	Korinth, S. P., & Breznitz, Z.	2014	Fast and Slow Readers of the Hebrew Language Show Divergence in Brain Response similar to 200 ms Post Stimulus: An ERP Study	PLOS One	ActiveTwo Biosemi	Ag/AgCl	64	not reported	2048 Hz	1024 Hz	not reported	0.10 Hz–25 Hz, 12 dB/oct	CMS / DRL	Average	vertical eye movements were corrected according to the procedure of Gratton, Coles, and Donchin (1983). Epochs containing artifacts (e.g., channel blockings, bad gradients or excessive max– min) were rejected	-100 - 0 ms	-100 to 600 ms	ISI: 2100 ms (response + blank grey screen)	400 ms	175–205 ms	GFP	mean amplitude of/around difference wave peaks	P7	60 cm	Stimulus Set 1: M = 4.38 (0.923); Stimulus Set 2: M = 4.14 (0.81)	Frequency information was taken from the word-frequency database for printed Hebrew, database and the software LINGUA used to calculate measures of bigram frequency and number of neighbors WF: Set 1: 69.52; Set 2: 67.76 No. of syllables: Set 1: 2.30; Set 2: 2.26 Mean bigram frequency of words: Set 1: 14753, Set 2: 12001 Number of neighbor words: Set 1: 28.20, Set 2. 31.05	words pseudowords	lexical decision task	Decide as quickly and as accurately as possible whether a stimulus presented represented a real word (button A) or a pseudo word (button B).	100 stimuli	not reported	Amplitude: independent-sample t-tests	Reading group (fast vs slow readers)	Hebrew	young adults	mean age 25.8, SD 3.4	40 university students	controls	Divided in a median split into two ReaderGroups, that is, slow and fast readers, but none of them had reading or learning difficulties. None of the participants reported a history of psychiatric disorders, reading or learning difficulties or attention deficit disorders.	19 females, 21 males
30	Li, S., Lee, K., Zhao, J., Yang, Z., He, S., & Weng, X.	2013	Neural competition as a developmental process: early hemispheric specialization for word processing delays specialization for face processing.	Neuropsychologia	Neuroscan	Ag/AgCl	32	below 5 kΩ	1000 Hz	not reported	DC-100 Hz band-pass filter	0.5–30 Hz	Bilateral mastoids	Average	> ±100 µV ; At least 40 trials were averaged for each category for each child.	-100 - 0 ms	-100 to 700 ms	ISI (pre-stimulus): 700 ms ISI (post-stimulus): 800 ms	200 ms	100–250 ms	literature and visual inspection of the individual waveform in the study	peak amplitude	T5, T6	100 cm	not reported	The schematic face drawings were matched to the physical format (spatial frequency and contrast) of the words	words faces	color detection task	Compare the color of the stimulus with that of the preceding grid by pressing one of two buttons.	at least 40 trials for each category	min 40	One sample t-tests; path analysis, correlations	stimuli (faces, words), hemisphere (L and R), vocabulary, age	Chinese	pre-literacy children	5-year-olds (mean age = 5.40 years, SD=0.05) 6-year-olds (Mean age = 6.15 years, SD = 0.03)	81 children (40 5-year-olds and 41 6-year-olds)	controls	none, combined Raven’s Test (CRT, Chinese version, 1991) to assess children’s IQ and a 61-item Chinese word recognition test developed for preschoolers to check sight vocabulary	5-year-olds (19 males, 21 females) 6-year-olds (19 males, 22 females)
31	Lin, S. E., Chen, H. C., Zhao, J., Li, S., He, S., & Weng, X. C.	2011	Left-lateralized N170 response to unpronounceable pseudo but not false Chinese characters-the key role of orthography.	Neuroscience	Neuroscan	Ag/AgCl	64	below 5 kΩ	1000 Hz	not reported	DC-100 Hz band-pass filter	0.5–40 Hz	Cz/vertex	Averaged ears	epochs containing incorrect behavioral responses (less than 1%) or with peak-to-peak differences larger than 50 μV	-100 - 0 ms	-100 to 700 ms	blank screen (pre-stimulus): 700 ms blank screen (post-stimulus): 600 ms	200 ms	140–190 ms	based on visual inspection of the data and the literature (e.g., Bentin et al., 1999; Rossion et al., 2003; Schendan et al., 1998)	mean amplitude	LOT: PO7, PO5, PO3, CB1, O1 ROT: PO8, PO6, PO4, CB2, O2	not reported	8-12 strokes	Real characters frequency of 300–600 per million (the modern Chinese frequency dictionary, 1985). Pseudo- and false-characters were built with the same set of bound radicals, except that both radicals were at the commonly appeared positions for pseudo-characters, but at unusual positions for false-characters.	words pseudowords symbols nonwords	color detection task	Compare the color of the target stimulus with that of the preceding grid and to respond by pressing the right or left mouse button as quickly and accurately as possible immediately after the display of the star signal	30 items per condition, repetition unclear	not reported, but excluded epochs of incorrect behaviour responses	Repeated measures ANOVA Bonferroni correction was used to avoid multi- comparison errors Greenhouse- Geisser correction	within- subjects: stimulus type and hemisphere	Chinese	young adults	mean age: 23.4 years	14 young adults	controls	none	5 males, 9 females
32	Mahé, G., Bonnefond, A., & Doignon-Camus, N.	2013	Is the impaired N170 print tuning specific to developmental dyslexia? A matched reading-level study with poor readers and dyslexics.	Brain and language	*ActiveTwo Biosemi	*Ag/AgCl	*32	not reported	*512 Hz	*not reported	*bandpass filter 0.01–100 Hz, 12 dB/octave	*not reported	*average	*average	*removed by automatic inspection: EEG with excessive muscle activity, eye movements or other artifacts (EEG exceeding ±100 µV )	-200 - 0 ms	*-200 to 500 ms	*fixation cross: 400 ms blank screen: 120 ms ITI: 1400 ms	*500 ms	135–255 ms	visual inspection of individual ERP data	mean amplitude	P7, P8	not reported	*5 letters	Half of these were of high lexical frequency (HFW), with a mean frequency of 190.7 (range 46.1–732.4), and the other half were of low lexical frequency (LFW), with a mean frequency of 6.6 (range .07–15.5). HFW and LFW only differed in their written frequency (F(1,208) = 118.1, p < 0.001) and were matched for the number of orthographic and phonological neighbors)	words pseudowords symbols nonwords	lexical decision task	*Decide as quickly and accurately as possible whether the stimulus was a real word or not by pressing a YES response key with the dominant hand or a NO response key with the other hand.	*mean of 65 trials for word conditions and on a mean of 56 trials for non-word conditions.	*incorrect answers or answers exceeding two standard deviations from the mean of each participant were excluded	repeated measures ANOVA	between subjects: group (dyslexics, poor readers and controls) within subjects: stimulus (HFW, LWF, PW, CS and S), electrode (left: P7, right: P8)	French	young adults	poor readers (mean age 23.3 years, ±5.1 years) dyslexics (mean age 27.7 years, ±6.8 years) controls (mean age 25.5 years, ±4.3 years)	12 adult poor readers 12 dyslexics 14 controls	dyslexics, poor readers, controls	* Dyslexics diagnosed by a speech therapist during childhood and were free of other developmental learning diseases (e.g., dysorthographia, dysphasia) and attention deficit-hyperactivity disorder, completed several years of remediation training with a speech therapist (mean, 5.7 +- 2.2 years; range 3–10 years).	poor readers (7 women and 5 men) dyslexics (7 women and 5 men), controls (8 women and 6 men)
33	Mahé, G., Bonnefond, A., Gavens, N., Dufour, A., & Doignon-Camus, N.	2012	Impaired visual expertise for print in French adults with dyslexia as shown by N170 tuning.	Neuropsychologia	ActiveTwo Biosemi	Ag/AgCl	32	not reported	512 Hz	not reported	bandpass filter 0.01–100 Hz, 12 dB/octave	not reported	average	Average	removed by automatic inspection: EEG with excessive muscle activity, eye movements or other artifacts (EEG exceeding ±100 µV )	-200 - 0 ms	-200 to 500 ms	fixation cross: 400 ms blank screen: 120 ms ITI: 1400 ms	500 ms	135–255 ms	visual inspection of individual ERP data	mean amplitude	P7, P8	not reported	5 letters	Half of these were of high lexical frequency (HFW), with a mean frequency of 190.7 (range 46.1–732.4), and the other half were of low lexical frequency (LFW), with a mean frequency of 6.6 (range .07–15.5). HFW and LFW only differed in their written frequency (F(1,208) = 118.1, p < 0.001) and were matched for the number of orthographic and phonological neighbors	words pseudowords symbols nonwords	lexical decision task	Decide as quickly and accurately as possible whether the stimulus was a real word or not by pressing a YES response key with the dominant hand or a NO response key with the other hand.	210 words and 210 not words; mean of 65 trials for word conditions and on a mean of 56 trials for not word conditions.	incorrect answers or answers exceeding two standard deviations from the mean of each participant were excluded	repeated measures ANOVA	group (controls, dyslexics), stimulus (HFW, LWF, PW, CS and S) and hemisphere (left: P7, right: P8).	French	young adults	DRD: (mean age 26.9 years, +/- 6.8 years) controls: (mean age, 26.6 years +/- 5.8 years).	14 adults with developmental dyslexia 17 adult controls	dyslexics, controls	Dyslexics diagnosed by a speech therapist during childhood and were free of other developmental learning diseases (e.g., dysorthographia, dysphasia) and attention deficit-hyperactivity disorder, completed several years of remediation training with a speech therapist (mean, 5.7 +- 2.2 years; range 3–10 years).	dyslexics : 8 women and 6 men controls:9 women and 8 men
34	Maurer, U., Blau, V. C., Yoncheva, Y. N., & McCandliss, B. D.	2010	Development of visual expertise for reading: rapid emergence of visual familiarity for an artificial script.	Developmental Neuropsychology	EGI	Ag/AgCl	128	below 50 kΩ	250 Hz	not reported	0.1-100 Hz	0.3-30 Hz	Cz/vertex	Average (129th channel)	±100 µV	-150 - 0 ms	-150 to 850 ms	fixation cross: 900 -1200 ms	683 ms	160–380 ms	GFP, GMD	ERP mapping approach	E66, E85	not reported	4 letters	Average spoken word frequency of the selected words was 106 (SD ±493) per million (CELEX database; N-watch program, Davis, 2005). English words instead of meaningless pseudowords to minimize learning in the auditory modality and to facilitate learning during the short training session by enabling subjects to take advantage of semantic associations of known words in their efforts to establish mapp…	words symbols pictures	one-back task	Press a button for immediate stimulus repetitions	16 stimuli per condition, repetition unclear	not reported	TANOVA, 3 repeated measure MANOVAs	Between group: Age Within group: Stimulus condition (word vs trained symbols vs transfer symbols vs house), hemisphere (only for lateralization analysis: L or R), polarity (only for centroid analysis: +/-)"	English	young adults	between 18-36 years old, mean age 25 years old	55 (30 for final analysis) adult speakers	controls	None, all reading ability within 2 SD of average performance on the Test of Word Reading Efficiency (TOWRE)	15 females, 15 males
35	Maurer, U., Brem, S., Bucher, K., Kranz, F., Benz, R., Steinhausen, H. C., & Brandeis, D.	2007	Impaired tuning of a fast occipito-temporal response for print in dyslexic children learning to read.	Brain : a journal of Neurology	Easy Cap	Ag/AgCl	43	below 20 kΩ	500 Hz	256 Hz	0.1-70 Hz with calibrated technical zero baseline	30 Hz, 48 dB/oct	Fpz	Average	> ± 100 µV in any channel (1 adult ± 40 µV 2 children ± 125 µV)	-125 - 0 ms	-125 to 1125 ms	ISI: 1350 ms	700 ms	164–272 ms	GFP	GFP (averaged values)	O1’, O2’	1.2 m	controlled, not reported	not reported, words, pseudowords and symbol strings were matched for character size (including ascenders and descenders), font size and string length	words pseudowords symbols pictures	repetition-detection task	Press a mouse button with their preferred hand after an immediate stimulus repetition.	72 stimuli per condition with 17% immediate repetitions serving as targets	not reported	a) Group differences: Multivariate Analyses of Variance(MANOVA, procedure GLM) for repeated measures b) Lateralization differences: MANOVAs	a) between-subject - "dyslexia' (dyslexic children versus control children) within-subject: age (kindergarten versus 2nd grade), word-like (words versus symbols) b) with same factors as in the GFP analysis with the additional within-subject factor ‘hemisphere’ (O1’ versus O2’).	German	pre-literacy children; school-age children	Kindergarten: Control: 6.47 (±0.36) DRD: 6.53 (±0.31) Second grade: Control: 8.25 (±0.38) DRD: 8.29 (±0.29)	End of kindergarten: 28 children with familial history of dyslexia 29 children without such familial risk (from Maurer et al., 2003) at the end of kindergarten before middle of 2nd grade: About 1.75 years later in the middle of 2nd grade, 48 of them (at risk: n = 24, no risk: n = 24) participated again after they had received reading training in school. ANALYSIS: Control: 22; Dyslexics: 15	dyslexics, controls	Based on their SLT correct word-per-minute reading score. They were defined as dyslexic if their score was below, or as non-dyslexic if their score fell above the 10th percentile of the population used for the SLT norms (Landerl, personal communication).	Kindergarten and Second grade: Control: 11 males, 11 females DRD: 6 males, 9 females
36	Maurer, U., Schulz, E., Brem, S., der Mark, S. v., Bucher, K., Martin, E., & Brandeis, D.	2011	The development of print tuning in children with dyslexia: evidence from longitudinal ERP data supported by fMRI.	NeuroImage	Easy Cap	Ag/AgCl	47	below 20 kΩ	not reported	256 Hz	not reported	0.1–30 Hz	2nd grade: Fpz, 5th grade: Fz	Average	threshold: +/−100 μV	-125 - 0 ms	−125 to 1125 ms	ISI: 1350 ms	700 ms	156–265 ms	GFP minima adjacent to the N170 GFP peak in the grand-grand mean	averaged values N1 time window	O1′, O2′	not reported	controlled, not reported	Words consisted of high-frequency concrete nouns from first-grade textbooks, whereas pseudowords consisted of pronounceable nonsense words, all stimuli matched for character size (including ascenders and descenders), font size, and string length	words pseudowords symbols pictures	repetition-detection task	Press a mouse button with their preferred hand after an immediate stimulus repetition.	Two blocks of 30 stimuli per condition (4 conditions) with 6 repetitions as targets	not reported	GFP, latency and lateralization: ANOVA	between subject: “dyslexia” (controls vs. dyslexics); within subject factors “wordlike” (words vs. symbols), “age” (2nd vs. 5th grade). for lateralization: same factors as in the GFP analysis with the additional within-subject factor ‘hemisphere’ (O1’ versus O2’).	German	school-age children	DYS: 2nd grade: 8.3 (±0.3) 5th grade: 11.5 (± 0.4) Controls: 2nd grade: 8.3 (±0.4) 5th grade: 11.3 (±0.4) children	46 children participated in EEG recordings in 2nd and 5th grade; Those children who remained consistently dyslexic or were consistently normally reading at both test times. DYS: 13 children in 2nd and 5th grade Controls: 19 children in 2nd and 5th grade	dyslexics, controls	Reading fluency score (correct words per minute) fell below the 10th percentile of the norms and as normally reading if the score was equal or above the 20th percentile “Salzburger Lese- und Rechtschreibtest” (SLRT, Landerl et al., 1997) in 2nd grade and the “Salzburger Lesetest II” (Moll and Landerl, 2010) in 5th grade. Spelling ability was measured using the SLRT in 2nd grade and using the “Dia…	DYS: 5 males, 8 females Control: 10 males, 9 females
37	Maurer, U., Zevin, J. D., & McCandliss, B. D.	2008	Left-lateralized N170 effects of visual expertise in reading: Evidence from Japanese syllabic and logographic scripts	Journal of Cognitive Neuroscience	EGI	Ag/AgCl	128	below 50 kΩ	500 Hz	not reported	0.1–100 Hz	0.3–30 Hz	Cz/vertex	Average	±100 μV	−150 - 0 ms	−150 to 750 ms	ISI: average stimulus onset asynchrony of 2 sec (±250 msec random jitter)	250 ms	126–210 ms; 130–216 ms; 130–232 ms	GFP and lateralization by contrasting amplitudes at left and right occipito-temporal electrodes	GFP (averaged values)	58, 96	not reported	Experiment 1: Hiragana (2-3 characters); Kanji (2 characters). Experiment 2: 2-4 characters Experiment 3: 3-5 characters	not reported, different approach: comparing word forms that differ only in visual familiarity as phonological and semantic familiarity is kept constant	words pseudowords symbols	repetition-detection task	Press a button whenever a stimulus occurred two times in a row	Experiment 1: A subset (12 per condition) was additionally presented once as a target (13.0% of all stimuli) Experiment 2: 14 stimuli per condition were repeated as targets to keep a similar ratio of targets (13.5%) to non targets (90 stimuli per condition). Experiment 3: A subset (12 per condition) was additionally presented once as a target (13.0% of all stimuli)	not reported	multivariate ANOVAs with repeated measures for the N170 measures (GFP, lateralization, and map latency) - a series of analogous multivariate ANOVAs separately for each group (yielding Hemisphere by Stimulus condition interactions) and for each stimulus condition (yielding Hemisphere by Group interactions), - t tests for lateralization differences (left vs. right occipito-temporal channel) for eac…	Between-subject: Group Within-subject: Condition; Hemisphere (for lateralization analysis only)	English, Japanese	young adults	English: 29.3 years (SD = 6.7, range = 20–44); Japanese: 29.8 years (SD = 6.1, range = 18–40)	18 monolingual English speakers (EL1) and 18 native Japanese speakers (JL1) who were also proficient in English (1 excluded due to not finishing all tasks, thus n =17 for analysis)	controls	none	English: 10 men and 7 women; Japanese: 7 men and 11 women;
38	Maurer, U., Brem, S., Bucher, K., & Brandeis, D.	2005	Emerging neurophysiological specialization for letter strings	Journal of Cognitive Neuroscience	Easy Cap	Ag/AgCl	43	below 20 kΩ	500 Hz	256 Hz	0.1-70 Hz with calibrated technical zero baseline	30 Hz, 48 dB/oct	Fpz	Average	> ± 100 µV in any channel (1 adult ± 40 µV, 2 children ± 125 µV)	-125 - 0 ms	−125 to 1125 ms	ISI: 1350 ms	700 ms	130–270 ms	GFP minima	GFP	O1, O2, PO9, P10, T5, T6 (latter two for word-symbol differences)	1.2 m	controlled, not reported	not reported, words, pseudowords and symbol strings were matched for character size (including ascenders and descenders), font size and string length	words pseudowords symbols pictures	repetition-detection task	Press a mouse button with their preferred hand after an immediate stimulus repetition.	72 stimuli per condition with 17% repetitions as targets	not reported	Two repeated-measures multivariate analyses of variance(MANOVAs)	Between group: Age Within group: • Wordlike (words, pseudowords, symbol strings, and pictures symbols) • Segments (7 segments) • Polarity (only for centroid analysis): +/- • Multivariate dependent measures: 3 coordinate axes: x, y,z "	German	pre-literacy children; young adults	Kindergarten children (mean ± SD, years = 6.5 ± 0.38); healthy adults (mean ± SD, years = 26.5 ± 3.30)	Kindergarten children without familial risk for dyslexia (n = 29, 4 left-handed) and healthy adults (n = 13, 2 left- handed)	illiterate, controls	none	Kindergarten children: 15 boys and 14 girls, Healthy adults: 7 men and 6 women
39	Maurer, U., Brem, S., Kranz, F., Bucher, K., Benz, R., Halder, P., Steinhausen, H. C., & Brandeis, D.	2006	Coarse neural tuning for print peaks when children learn to read	NeuroImage	Easy Cap	Ag/AgCl	43	below 20 kΩ	500 Hz	257 Hz	0.1-70 Hz with calibrated technical zero baseline	31 Hz, 48 dB/oct	Fpz	Average	> ± 100 µV in any channel(3 children ± 125 μV, 1 child ± 150 μV in kindergarten; 3 children ± 125 μV, 2 children ± 150 μV in 2nd grade)	-125 - 0 ms	−125 to 1125 ms	ISI: 1350 ms	700 ms	164–269 ms	GFP	GFP	LOT: T5, O1' ROT: O2', T6 OZ	1.2 m	controlled, not reported	not reported, words, pseudowords and symbol strings were matched for character size (including ascenders and descenders), font size and string length	words pseudowords symbols pictures	repetition-detection task	Press a mouse button with their preferred hand after an immediate stimulus repetition.	288, (72 x 4 conditions)	not reported	Two repeated measures multivariate Analysis of Variance (MANOVA) for repeated measures	Within group: • Age (kindergarten vs second grade) • Wordlike (words, pseudowords, symbol strings, and pictures symbols) • Segments (7 segments) • Polarity (only for centroid analysis): +/- • Three centroid coordinates: 3 coordinate axes: x, y,z	German	pre-literacy children; school-age children; young adult	kindergarten children: 6.47 (±0.39) years old; 2nd grade children: 8.26(±0.40) years; adults (mean±SD years=26.5±3.3)	25 children without familial history of dyslexia at the end of kindergarten, middle of the 2nd grade (1.8 years later), 20 of the children (80%) again participated in a follow-up recording, 13 adults with the same task that were published earlier (Maurer et al.,2005a) were used to test how the novice readers in the 2nd grade would differ from adult expert readers	controls	none	children: 9 males and 11 females adults: 7 men, 6 women
40	Maurer, U., Rossion, B., & McCandliss, B. D.	2008	Category specificity in early perception: face and word N170 responses differ in both lateralization and habituation properties	Frontiers in Human Neuroscience	EGI	Ag/AgCl	128	below 50 kΩ	500 Hz	not reported	0.1–200 Hz	0.3–30 Hz	Cz/vertex	Average	±80 µV	-100 - 0 ms	−150 to 750 ms	ISI: 1500 ms (jittered 1250 - 1750 ms).	250 ms	168–188 ms	GFP	GFP	occipito-temporal channels, E58 E96	not reported	4 letters	HF, nouns	words faces	target detection task; semantic categorization task	Press a single button in response to an occasional stimulus that appeared upside-down	36 x 2 word condition	not reported	Time point-wise TANOVAs were conducted on raw maps; MANOVA on GFP	Within subjects: Context (blocked vs. alternating presentation) Category (faces vs. words) Hemisphere (L vs R)	English	young adults	between 19 and 30 years of age (23 years on average)	18 volunteers	controls	none	7 males, 11 females
41	Mercure, E., Ashwin, E., Dick, F., Halit, H., Auyeung, B., Baron-Cohen, S., & Johnson, M. H.	2009	IQ, fetal testosterone and individual variability in children's functional lateralization	Neuropsychologia	EGI	Ag/AgCl	128	not reported	250 Hz	not reported	0.1 - 100 Hz	not reported	Cz/vertex	Average	segments inspected for artifacts including blinks and eye movements. The ‘bad channel replacement’ algorithm in Net Station 4.2 was used to replace the signal from rejected electrodes with a signal interpolated from the remaining channels using spherical splines. If more than 10 of 128 channels were rejected, the trial was not included in the condition average	-200 - 0 ms	-200 to 600ms	not reported	700 ms	155–255 ms	visual inspection	peak amplitude	LOT: 57, 58, 59, 60, 63, 64, 65, 66, 67, 69, 70, 71, 72, 74, 75 ROT: 77, 78, 83, 84, 85, 86, 89, 90, 91, 92, 95, 96, 97, 100, 101	57 cm	5 letters	20 - 150 per million words	words faces	one-back task	Pressing a joystick key every time they thought that a stimulus had been presented twice in a row	2 x 35 trials (30 stimuli, 5 repetitions/targets)	minimum of 40 trials in each stimulus category	Repeated measure ANOVA; Spearman Rho for correlational analysis Stepwise regression model	Stimulus Category (Faces, Words) and Hemisphere (Left, Right).	English	school-age children	between 7 and 10 years old (mean = 8 years and 5 months)	26 boys	controls	none	all boys
42	Mercure, E., Cohen Kadosh, K., & Johnson, M. H.	2011	The N170 Shows Differential Repetition Effects for Faces, Objects, and Orthographic Stimuli	Frontiers in Human Neuroscience	EGI	Ag/AgCl	128	under 100 kΩ	250 Hz	not reported	0.1 - 100 Hz	not reported	Cz/vertex	Average	EEG exceeding ±100 μV or EOG exceeding ±55 μV; A channel was excluded from the whole recording if it was rejected in more than 20% of the trials. If more than 12 of 128 channels were rejected, the trial was excluded from the average. signal from rejected electrodes was replaced using the “bad channel replacement” algorithm in Netstation 4.2.4, which interpolates the signal of a rejected channel f…	-200 - 0 ms	-200 to 600ms	fixation cross: 1000 ms	500 ms	128–206 ms	visual inspection	peak amplitude	LOT: 58, 64, 65, 68, 69 ROT: 89, 90, 94, 95, 96	90 cm	5 letters	rated between 200 and 600 for familiarity, concreteness and imageability (on a rating ranging from 100 to 700), and had 8 or less orthographic neighbors. written frequency of occurrence between 20 and 150 per million words	words nonwords faces pictures	target detection task (butterfly)	Press a button on a joystick when you recognize a butterfly	54 to 64 trials in each condition	minimum of 35 good trials in each stimulus category	Repeated-measures multivariate analysis of variance (MANOVA)	Stimulus Category (Faces, Cars, Words, Non-Words), Presentation Condition [Stimulus in a mixed block preceded by a stimulus of another category (Mixed PrOther), Stimulus in a mixed block preceded by a stimulus of the same category (Mixed PrSame), Stimulus in a homogenous block (Homogeneous)] and Hemisphere (Left, Right)	English	young adults	between 18 and 31 years old (mean age = 24 years)	18 adult participants	controls	none	9 females, 9 males
43	Okumura, Y., Kasai, T., & Murohashi, H.	2015	Attention that covers letters is necessary for the left-lateralization of an early print-tuned ERP in Japanese hiragana.	Neuropsychologia	Easy Cap	Ag/AgCl	28	below 10 kΩ	500 Hz	not reported	SynAmps amplifier (NeuroScan, Sterling, USA)	0.1–30 Hz	nose tip	not reported	exceeded 75 µV above or below the baseline at any EEG or EOG channel, those immediately after the target (i.e., epochs for non targets presented within 400– 700 ms after target onsets), or with responses	-200 - 0 ms	-200 to 800 ms	ISI: 300–600 ms (50 ms per step)	100 ms	130–170 ms	Based on the first peak of the difference waves	mean amplitude	P7, P8	70 cm	4 characters	Mean rated familiarity of all words were high (M= 6.15 out of 7, SD=.19, according to the NTT database; Amano and Kondo, 1999), and the familiarity was balanced between non target words (M = 6.16, SD = .19) and target words (M = 6.08, SD = .22)	words pseudowords symbols	color detection task (go/no go response)	Press a button as quickly as possible only after the appearance of blue stimuli	300	minimum of 130 epochs, words (dense: 222, sparse: 217), nonwords (dense: 220, sparse: 220), and symbols (dense: 219, sparse: 217)	Repeated measures ANOVA The Greenhouse-Geisser correction: applied to contrasts with more than 1 degree of freedom. Tukey-corrected Pairwise comparisons among stimulus types	Within-subjects: spacing (dense/sparse) and stimulus type (word/ nonword/symbol), for later time window: hemisphere (left/right)	Japanese	young adults	age 20–26 years, mean 22.5 years	22 monolingual native Japanese speakers who were either undergraduate or graduate students of Hokkaido University. (20 for final analysis)	controls	reading ability was tested by measuring speed of reading single Hiragana characters, Hiragana words, and Hiragana non-words, which has been standardized among elementary school students; no standardized reading test for adults in Japan, the participants’ reading speeds were compared to those of 6th grade standards	11 males, 11 females
44	Okumura, Y., Kasai, T., & Murohashi, H.	2014	Early print-tuned ERP response with minimal involvement of linguistic processing in Japanese Hiragana strings.	Neuroreport	Easy Cap	Ag/AgCl	28	below 10 kΩ	500 Hz	not reported	SynAmps amplifier (NeuroScan, Sterling, USA)	0.1–30 Hz	nose tip	not reported	above 85 µV at any EEG or EOG channel and those immediately after the target were excluded before averaging	-200 - 0 ms	-200 to 800 ms	ISI: 300–600 ms (50 ms per step)	100 ms	160–220 ms	visual inspection of grand averages	mean amplitude	LOT: P7, P3 ROT: P8, P4	70 cm	4 characters	Hiragana words: (mean rated familiarity of 6.16 out of 7, SD = 0.19, according to the NTT database)	words pseudowords symbols	color detection task (go/no go response)	Pressed a button as quickly as possible when fixation cross occasionally turns from light gray to blue	300	minimum of 140 epochs, mean numbers of epochs averaged for words (dense: 225, sparse: 224), nonwords (dense: 215, sparse: 224), and symbols (dense: 221, sparse: 223) were comparable	Four-way repeated measures ANOVA; Greenhouse–Geisser correction was applied to contrasts with more than 1 d.f. Tukey-corrected pairwise comparison for print tuning and lexicality effects	Hemisphere (left/right), electrode site (occipito-temporal/parietal), spacing (dense/sparse), and stimulus type (word/nonword/symbol)	Japanese	young adults	age 19–25 years, mean 21.5 years	12 monolingual native Japanese speakers (11 for final analysis)	controls	none	6 men, 6 women
45	Pleisch, G., Karipidis, I. I., Brem, A., Röthlisberger, M., Roth, A., Brandeis, D., Walitza, S., & Brem, S.	2019	Simultaneous EEG and fMRI reveals stronger sensitivity to orthographic strings in the left occipito-temporal cortex of typical versus poor beginning readers	Developmental Cognitive Neuroscience	EGI	Ag/AgCl	128	below 50 kΩ	1000 Hz	500 Hz	DC-filter	0.1–30 Hz and 50 Hz Notch	Cz/vertex	Average	topographic interpolation of channels with poor data quality (range: 0–6 channels, mean: 2 +/- 1.9 channels), Visual inspection and manual exclusion of periods with major artifacts for template calculations, artefacts exceeding ±200 µV	- 50 - 0 ms	-50 to 550 ms	fixation cross (jitter: 1250–1550 ms)	660 ms	184–244 ms	GFP	mean amplitude	LOT: E50, E57, E58, E59, E63, E64, E65, E66, E68, E69, E70, E73, E74 ROT: E82, E83, E84, E88, E89, E90, E91, E94, E95, E96, E99, E100, E101	not reported	3-5 letters	extracted from the German Celex database, Coltheart-neighborhood score ranged from 1 to 13 (mean: 5.6 +- 3.3). Pronounceable character strings with a low Coltheart neighborhood score of 0.04 +- 0.1 served as nonword stimuli. Words and nonwords were matched for bigram frequencies	words pseudowords symbols	visual one-back task	Indicate immediate repetitions by a button press	180 trials (60 per condition)	mean words: 44.3, nonwords: 44.7, false font strings: 44.5; range: 21–54 epochs	Linear mixed models	Effects of condition (W, NW, FF), hemisphere (R, L), and group (PR, TR).	German	school-age children	age: 7.34 years, SD=0.3 TR: 6.9-7.7y, mean: 7.3, SD = 0.3 PR: 6.8 - 8.21y, mean: 7.4, SD = 0.4	38 children first grade German – speaking children with poor (18) and typical reading skills (20), and at varying familial risk for developmental dyslexia	dyslexics, at risk, controls	18 children scoring below the 16th percentile in the averaged percentiles of word and pseudoword (SLRT-II) reading were defined as poor readers (PR), the remaining 20 typical reading (TR) children achieved an average percentile above 16	22 females all in all TR: 10 females, 10 males PR: 12 females, 6 boys
46	Sacchi, E., & Laszlo, S.	2016	An event-related potential study of the relationship between N170 lateralization and phonological awareness in developing readers	Neuropsychologia	EasyCap Fast‘n Active	Ag/AgCl	26	below 50 kΩ	500 Hz	500 Hz	high pass filter with a 10s time constant and 6 dB/octave falloff and low pass filter of 250 Hz with 30 dB/octave falloff	.2–20 Hz	left mastoid	Average	individualized trimming LMER	-100 - 0 ms	-100 to 998 ms	first black fixation cross (mean): 500 ms (jitter) second black fixation cross: 800 ms white fixation cross: 1500 ms	184 ms	160–190 ms	GCA	mean amplitude	occipital channels	75 cm	controlled, not reported	controlled, not reported	words pictures	target detection task (animal)	Press a green button on a gamepad with whenever you see a picture of a non-human animal	word: 50 x 2	word: 39.66	Linear mixed-effect regression (LMER)	replication model: random factors - subject and item random intercepts only), fixed factors - age, channel, and item type (word and object). Interaction of channel and item type for lateralization effects.	English	school-age children	10–12 years, mean: 11 years	20 (10 Grade 5 and 10 Grade 6) children	controls	none	10 females, 10 males
47	Savill, N. J., & Thierry, G.	2011	Electrophysiological evidence for impaired attentional engagement with phonologically acceptable misspellings in developmental dyslexia.	Frontiers in psychology	not reported	Ag/AgCl	37	below 5	not reported	not reported	Nuamps amplifier	.1 - 30 Hz	left mastoid	Average of mastoids	voltage deflection exceeding ± 75 μV automatically rejected	-100 - 0 ms	-100 to 1000 ms	fixation cross (pre-stimulus): 200 ms, ISI (fixation cross): 300 ms ITI: 1000 ms	200 ms	130–180 ms, 140 - 170 ms	GFP	mean amplitude, peak latency	P7, P8	not reported	3-10 letters	controlled, not reported	words pseudohomophones	semantic judgments (ortho-semantic and phono-semantic)	Press a key for final words which were expected according to the sentence context or not (ortho-semantic) or for words that sounded like expected completion of sentence or not (phono-semantic)	48 word (+conditions) + 96 filler	min. 35 epochs from each task for each case	Mean ERP amplitudes and peak latencies were subjected to a mixed ANOVA Greenhouse– Geisser corrections of degrees of freedom were applied where appropriate	Between-subject factors: participant group (control, dyslexic) Within-subject factors: task (“ortho-semantic,” “phono-semantic”), sentence condition (best completion, homophone, pseudohomophone, unrelated), and electrode as within-subject factors	English	young adults	adults with developmental dyslexia: 20.8 control adults: 22.9	24 (12 dyslexics, 12 controls)	dyslexics, controls	confirmed diagnosis of developmental dyslexia from an educational psychologist; Dyslexia Adult Screening Test (DAST)	12 females, 12 males
48	Savill, N. J., & Thierry, G.	2011	Reading for sound with dyslexia: evidence for early orthographic and late phonological integration deficits.	Brain Research	Easy Cap	Ag/AgCl	36	below 5	1000 Hz	not reported	Synamps DC-amplifiers	.1 - 30 Hz	left mastoid and FPz	Average of mastoids	voltage deflection exceeding ± 75 μV automatically rejected	-100 - 0 ms	−100 to 1000 ms	fixation cross (pre-stimulus): 1000 ms ISI (blank screen): 200, 260, 320, 380, 440 or 500 ms ITI: 3000 ms	200 ms	150–180 ms	GFP	mean amplitude	LOT: P7, O1 ROT: P8, O2	not reported	4-5 letters	controlled, not reported	words pseudowords	pseudoword-word priming task	Decide whether the target word sounded the same as the prime	60 x 5 condition (4 pseudo paired to word)	min 30 per condition; control group epochs: P+O+ M = 49.00, SD = 7.88; P+O− M = 44.19, SD = 8.41; P−O+ M= 42.63, SD= 9.65; P−O− M= 48.07, SD = 9.55; dyslexic group epochs: P+O+ M = 48.56, SD = 6.79; P+O− M= 42.31, SD = 8.54; P−O+M= 41.13, SD = 8.75; P−O− M= 47.44, SD = 8.27	2 × 2 × 2 × electrode mixed ANOVA	Between subjects factor of group (control, dyslexic) Within-subject factors were phonological similarity (homophonic, non-homophonic) and orthographic similarity (orthographic neighbour, non-neighbour) and electrodes	English	young adults	control adults: 21.19 with dyslexia: 21.63	32 (16 each group)	dyslexics, controls	diagnosis of dyslexia from an educational psychologist; DAST (Nicolson and Fawcett, 1998), WRAT-3 (Jastak and Wilkinson, 1993), WAIS-III (Wechsler, 1997) and WIAT (Wechsler, 2005) confirmed that the individuals in the dyslexic group.	17 males, 15 females
49	Simon, G., Petit, L., Bernard, C., & Rebaï, M.	2007	N170 ERPs could represent a logographic processing strategy in visual word recognition	Behavioral and Brain Functions	ElectroCap	TiN	36	below 5	256 Hz	not reported	0.1 Hz – 100 Hz, band-pass	not reported	Cz/vertex	Multi-electrode reference	frequency rejection > 48 Hz, ocular artifacts defined by amplitudes greater than 100 μV at FP1 and FP2 electrodes	- 250 - 0 ms	not reported	fixation point: 900-1100 ms	1000 ms	140–280 ms	not reported	mean amplitude	occipital (O1, XO1, O2, XO2) ; posterior temporal electrodes (T5, PO5, T6, PO6)	60 cm	7 letters	11.054 and 160 per 100 million for HF and LF	words pseudowords	lexical decision task	Decide whether the stimulus was a word or not	2 x 50 x frequent words, 2 x 50 x infrequent words, 2 x 50 x pseudowords, repetition condition introduced	approximately 5% rejected	2 × 3 × 2 × 2 electrodes ANOVA, Tukey HSD correction when needed	Two average epoch factor (50 first stimuli/50 last stimuli) × stimulus (frequent words/infrequent words/pseudowords) × hemispheres (left/right) × electrodes	French	young adults	20-30 years	28, but only 10 for analysis	controls	none	14 males, 14 females
50	Spironelli, C., & Angrilli, A.	2009	Developmental aspects of automatic word processing: Language lateralization of early ERP components in children, young adults and middle-aged subjects	Biological psychology	ElectroCap	TiN	31	below 5	500 Hz	not reported	DC-100 Hz, NeuroScan amp	not reported	Cz/vertex	Average	visual inspection	-100 - 0 ms	-500 to 1000 ms	ISI: 2000 ms	word 1: 1500 ms word 2: keyboard press not more than 5000 ms	220–240 ms ; 140–160 ms	mean grand-average waveform peak for N1	mean amplitude	LOT: P3, P7, TP7 ROT: P4, P8, TP8	not reported	2-3 syllables	frequency per million: 24.94	words	phonological task; orthographic task	Detect whether word pairs rhyme (phonological), word pairs belong to the same semantic category (semantic), written in the same case (orthographic)	80 trials/word pairs	33% of trials were rejected (children: 42.5%; young: 24.8%; middle-aged: 32.5%)	3 x 3 x 2 x 2 ANOVA, Tukey HSD en Greenhouse-Geisser correction	Between-subjects: age-group (three levels: children versus young versus middle-aged) Within-subjects factors: task (three levels: Orthographic versus Phonological versus Semantic), region (two levels: anterior versus posterior) and laterality (two levels: left versus right hemisphere)	Italian	school-age children; young adults	children: 10.01 ±.18 ; young adults: 22.73 ±3.63	28 children, 22 young adults,	controls	none	children: 14 females, 14 males young adults: 11 females, 11 males
51	Spironelli, C., Penolazzi, B., & Angrilli, A.	2010	Gender Differences in Reading in School-Aged Children: An Early ERP Study	Developmental neuropsychology	ElectroCap	TiN	31	below 5	500 Hz	not reported	DC-100 Hz, NeuroScan amp	not reported	Cz/vertex	Average	visual inspection	-100 - 0 ms	-500 to 1000 ms	ISI: 2000 ms	word 1: 1500 ms word 2: keyboard press not more than 5000 ms	220–240 ms	mean grand-average waveform peak for N1	mean amplitude	AL: F3, FC3, C3, CP3 AR: F4, CF4, C4, CP4 LOT: P3, P7, TP7, O1 ROT: P4, P8, TP8, O2	not reported	2 syllables	mean word frequency: 104.42	words	phonological task; orthographic task	Detect whether word pairs rhyme (phonological), word pairs belong to the same semantic category (semantic), written in the same case (orthographic)	80 trials/word pairs	42% rejected	2 x 3 x 2 x 2 ANOVA, Tukey HSD and Greenhouse-Geisser correction when needed	Gender (two levels: Girls vs. Boys) and three within-subjects factors: Task (three levels: Orthographic vs. Phonological vs. Semantic), Region (two levels: Anterior vs. Posterior), and Hemisphere (two levels: Left vs. Right hemisphere)	Italian	school-age children	10 years and 3 to 4 months, (± 3 months)	28 children	controls	none	14 females and 14 boys
52	Su, M., Wang, J., Maurer, U., Zhang, Y., Li, J., McBride-Chang, C., Tardif, T., Liu, Y., & Shu, H.	2015	Gene-environment interaction on neural mechanisms of orthographic processing in Chinese children	Journal of Neurolinguistics	Neuroscan	Ag/AgCl	32	below 5	1000 Hz	not reported	0.05-100 Hz	.1 - 30 Hz	left mastoid	Average	voltage deflection > 100 mV excluded	-100 - 0 ms	-100 to 900 ms	fixation cross (pre-stimulus): 200 ms pre-stimulus interval: 500 ms post-stimulus interval: 500 ms	500 ms	140–230 ms	not reported	peak amplitude, mean amplitude	P7, P8	50-80 cm	7-12 strokes	above 200 per million	words symbols	color decision task	Press the left or right mouse button depending on the color presented	2 x 60	not reported	ANOVA	Within-subject: condition (real characters versus stroke combinations) and laterality (left versus right hemisphere)	Chinese	school-age children	12.7 years	60 Grade 6-7 pupils	controls	none, Wechsler Intelligence Scale for Children-Chinese Revision (WISC-CR)for intellectual ability	33 males, 27 females
53	Taha, H., Ibrahim, R., & Khateb, A.	2013	How does Arabic orthographic connectivity modulate brain activity during visual word recognition: an ERP study.	Brain Topography	BioSemi Active Two	Ag/AgCl	64	not reported	2048 Hz	not reported	24 bit AD converter	.1 - 30 Hz	CMS / DRL	Average	amplitudes greater than 50 μV and lower than −50 μV	-100 - 0 ms	-100 to 900 ms	ISI (response window): 1550 ms	150 ms	120–200 ms	GFP	peak amplitude	LOT: PO3, PO7, O1 ROT: PO4, PO8, O2	90 cm	2-6 letters	relatively low to high frequent	words	lexical decision task	Decide as quickly and accurately as possible using two keyboard keys if the presented stimulus was a real word or a pseudoword	180 word trials, 540 stimuli trials total	not reported	3 × 2 × 3 ANOVA	word condition (connectivity: Cw, PCw, NCw), hemisphere (left vs right scalp) and electrode (3 sites)	Arabic	young adults	19-34 years (mean = 23.39 and SD = 3.83)	18 students	controls	none	15 females, 3 males
54	Taha, H., & Khateb, A.	2013	Resolving the orthographic ambiguity during visual word recognition in Arabic: an event-related potential investigation.	Frontiers in Human Neuroscience	BioSemi Active Two	Ag/AgCl	64	not reported	2048 Hz	512 Hz	24 bit AD converter	.1 - 30 Hz	CMS / DRL	Average	amplitudes greater than 50 μV and lower than −50 μV	-100 - 0 ms	-100 to 900 ms	ISI (response window): 1550 ms	700 ms	170–190 ms	not reported	mean amplitude	LOT: P7, PO7, O1 ROT: P8, PO8, O2	90 cm	3-6 letters	middle to high lexical frequency (mean frequency = 3.65 ± 0.88 on a scale from 1 to 5 by 23 raters	words pseudohomophones	speeded orthographic decision task	Respond whether or not the presented stimulus is written correctly	160 stimuli trials	not reported	repeated measures ANOVAs	within-subjects: word condition (word vs. PHw), hemisphere (left vs. right) and electrode (3 sites: P7, PO7, and O1 in the left and their parallel P8, PO8, and O2 in the right)	Arabic	young adults	19-34 years (mean = 23.4 and SD = 3.8)	18 students	controls	none	15 females, 3 males
55	Tong, X., Lo, J., McBride, C., Ho, C. S., Waye, M., Chung, K., Wong, S., & Chow, B. W.	2016	Coarse and fine N1 tuning for print in younger and older Chinese children: Orthography, phonology, or semantics driven?	Neuropsychologia	EGI	Ag/AgCl	128	below 50 kΩ	500 Hz	not reported	ampliﬁer's internal anti-aliasing ﬁlter	.3 - 30 Hz	Cz/vertex	Average	if amplitude range was > 100 μV in a moving window of 80 ms within each epoch. Epochs with more than 10 bad channels or containing eye blinks were rejected. Spherical spline interpolation to replace bad channels	-100 - 0 ms	-100 to 600 ms	fixation cross (pre-stimulus): 500 ms ISI (blank screen): 1000 ms	1500 ms	200–260 ms	GFP	mean amplitude	LOT: P9, PO7, O1, 68, 69 ROT: P10, PO8, O2, 89, 94	70 cm	not reported	not reported	words pseudowords symbols nonwords	character decision task	Judge whether the presented stimuli are real characters or not by pressing the corresponding button as quickly and as accurately as possible.	4 x 60	real characters (M=53.8, SD=6.8), pseudocharacters (M=54.0, SD=6.2), noncharacters (M=54.4, SD=5.7), stroke combinations (M=53.7, SD=7.0).	three-way repeated measures ANOVA	within-subject factors: condition (four levels: real characters, pseudocharacters, non-characters, vs. stroke combinations) and laterality (two levels: LOCC vs. ROCC) between-subject factors: age group (two groups: younger vs. older)	Chinese	school-age children	Grades 1 - 2: mean = 7.74 years, SD = 0.38 Grades 3 - 4: mean = 9.4 yrs, SD = 0.59	33 pairs of twins-> 66; 30 participants for analysis (17 Grades 1-2, 13 Grades 3-4)	controls	none	12 males, 18 females
56	Tong, X., Maurer, U., Chung, K.K.H., & McBride, C.	2016	Neural specialization for print in Chinese-English language learners	Journal of Neurolinguistics	not reported	not reported	64	below 15KU	1000 Hz	not reported	.05 - 100 Hz, Neuroscan SynAmps amplifiers	.1 - 30 Hz	Cz/vertex and CPz	Average	trials that were contaminated by eye movements and blinks were rejected manually and trials with artifacts exceeding ±100 mV were automatically excluded	-142 - 0 ms	-100 to 600 ms	fixation cross (pre-stimulus): 500 ms (range from 250 to 750 ms) ISI: 1000 ms	500 ms	176–249 ms	GFP	mean amplitude	LOT: P7, PO7 ROT: P8, PO8	not reported	3 letters	high frequency English words	words symbols	one-back task	Press a button of a keyboard immediately whenever a stimulus was presented continuously twice in a row	70 for each type of stimuli	62	Repeated measures ANOVA	Within-subject: familiarity (familiar vs. unfamiliar), script (logographic type vs. alphabetic type), laterality (left, right)	Chinese, English	school-age children	7.33 -8.25 years (M = 7.76 years, SD = 0.34 years)	15 second graders (11 only for analysis)	controls	none	4 females, 7 males
57	Uno, T., Okumura, Y., & Kasai, T.	2017	Print-specific N170 involves multiple subcomponents for Japanese Hiragana.	Neuroscience letters	Easy Cap	Ag/AgCl	28	below 10	500 Hz	not reported	0.1–30 Hz, SynAmps ampliﬁer, band-pass	.1 - 30 Hz	nose tip	not reported	artifacts above 75mV at any EEG or EOG channel and those immediately after the target were excluded	-200 - 0 ms	-200 to 800 ms	ISI: 300–600 ms (50 ms/step)	100 ms	150–200 ms	visual inspection of grand average	mean amplitude	LOT: P3, P7 ROT: P4, P8	not reported	4 letters	not reported	*words pseudowords symbols	color detection task	Press a button with the right thumb as quickly as possible when the fixation cross occasionally turned from light gray to blue	2 X 100	words (with nonwords: 78–180, M = 149); nonwords (with words: 70–182, M = 148)	Two-way repeated measures ANOVA	Factor of hemisphere (left, right) and other stimuli in a given block (i.e., nonwords/symbols for words; words/symbols for nonwords; words/nonwords for symbols).	Japanese	young adults	20-23 years	12 adults	controls	none	5 females, 7 males
58	van Setten, E. R., Martinez-Ferreiro, S., Maurits, N. M., & Maassen, B. A.	2016	Print-Tuning Lateralization and Handedness: an Event-Related Potential Study in Dyslexic Higher Education Students	Dyslexia	ElectroCap	TiN	64	not reported	500 Hz	not reported	Refa 8–64 average reference amplifier	.5 - 30 Hz	left and right mastoid	Average	visual inspection, ICA,, one of following criteria: a difference of 200 μV within 200ms, absolute amplitude larger than 100 μV, or a gradient larger than 50 μV/ms	-200 - 0 ms	-200 to 1000 ms	ISI (fixation cross): 1000 ms, (black screen) 0.5 s before ITI (fixation cross): 1.5 s to 2.5 s	first word: 1500 ms second word: maximum duration of 5000 ms with response, during which the participant had to respond	N/A	grand average of all participants	mean amplitudes, around peaks 10ms symmetrically	LOT: P3, P5, P7, PO3, PO7 ROT: P4, P6, P8, PO4, PO8	50 cm	3-8 letters	above 10 per million	words	visual judgement task; linguistic judgement task	a) visual judgement task where the participants had to decide whether both words were written in capitals b) phonological judgement task where the participant had to decide whether the words rhymed. c) semantic task where the participant had to decide whether the word meanings were related. Participants had to press a button with a green happy smiley with their left or right index finger when the…	100 word pairs	74 - 100 (mean number of trials varying between 95.41 in the orthographic task, and 96.23 in the semantic task (SD between 2.77 and 4.38)	2×2×3 repeated measures ANOVA, Pearson or Spearman correlations	Between-subject: Group (Dyslexia vs. Control) Within-subject: Hemisphere (Left vs. Right) and Task (Visual vs. Phonological vs. Semantic)	Dutch	young adults	18-28 years, mean = 22.3, SD = 2.7	50 students (40 for final analysis: 25 dyslexics, 15 controls)	dyslexics, controls	clinical diagnosis / written proof	32 females, 8 males
59	van Setten, E., Maurits, N. M., & Maassen, B.	2019	N1 lateralization and dyslexia: An event-related potential study in children with a familial risk of dyslexia	Dyslexia	ElectroCap	TiN	64	not reported	500 Hz	not reported	Refa 8–64 average reference amplifier	.5 - 30 Hz	left and right mastoid	Average	manual rejection, ICA, one of following criteria: an absolute amplitude larger than 100 μV, a difference of 200 μV within 200 ms, or a gradient larger than 50 μV/ms.	-200 - 0 ms	-200 to 1000 ms	ISI (fixation cross): 1000 ms ITI (fixation cross): 1500 - 2500 ms	first word: 1500 ms second word: maximum duration of 5000 ms with response, during which the participant had to respond	130 - 260 ms	average time window of all participants, search window of 100ms	mean amplitudes, around peaks 10ms symmetrically	LOT: P3, P5, P7, PO3, PO7 ROT: P4, P6, P8, PO4, PO8	50 cm	3-8 letters	above 10 per million	words	visual judgement task; linguistic judgement task	a) visual judgement task where the participants had to decide whether both words were written in capitals b) phonological judgement task where the participant had to decide whether the words rhymed. c) semantic task where the participant had to decide whether the word meanings were related. Participants had to press a button with a green happy smiley with their left or right index finger when the…	100 word pairs	47-100 (mean number of trials varying between 91.22 in semantic task) and 92.71 in phonological task (SD between 7.31 and 9.58)	3×2×3 repeated measures ANOVA, Pearson or Spearman correlations	Between‐subject: Group Within-subject: Task (visual vs. phonological vs. semantic) and Hemisphere (Left vs. Right)	Dutch	school-age children	around the age of 12 years	68 (49 for behavioral analysis, 45 for final EEG analysis)	dyslexics, at risk, controls	Parental word reading fluency (WRF) and pseudoword reading fluency (PWRF) measurements of Grades 2, 3, and 6; Groupings with dyslexia: at least two out of three occasions in the lowest 10th percentile on either WRF or PWRF and on the other test at least below average,	21 boys, 28 girls (behavioral analyses)
60	Van Strien, J. W., Glimmerveen, J. C., Martens, V. E., & De Bruin, E. A.	2009	Age-related differences in brain activity during extended continuous word recognition in children	NeuroImage	BioSemi Active Two	Ag/AgCl	64	not reported	512 Hz	not reported	24-bit A/D conversion	.15 Hz - 30 Hz	CMS / DRL	Average of mastoids	Correction for horizontal and vertical ocular artifacts was done using the Gratton et al. (1983) algorithm, epochs with an incorrect response or epochs with a baseline-to-peak amplitude difference larger than + or –150 μV on any channel were excluded	-100 - 0 ms	-100 to 1000 ms	fixation cross (pre-stimulus): 400-600 ms ISI (fixation cross): 1200 ms ITI (black screen): 1500 ms	500 ms	150–250 ms	not reported	mean amplitudes	LOT: P5, P7, PO3, PO7, O1 ROT: P6, P8, PO4, PO8, O2	50 cm	3-8 letters	M = 68.0 per million	words	continuous word recognition task	Focus on fixation cross and to give an ‘old’ or ‘new’ response when a word appeared on the screen; 'new’ response was correct when a word appeared on the screen for the first time, while repeatedly presented words required an ‘old’ response.	240	21.4 (R1) to 25.6 (R5); mean = 24	ANOVA	Between-subjects: Age group Within-subjects: Presentation (new, first repetition to fifth repetition) and Laterality (left, right)	Dutch	school-age children	younger children: 8-9 years (M = 8.96, SD = 0.55) older children: 11-12 years (M = 11.93, SD = 0.58)	72 (36 each group)	controls	none	younger children: 18 males, 18 females older children: 14 males, 22 females
61	Waldie, K.E., Badzakova-Trajkov, G., Lim, V.K., & Kirk, I.J.	2012	Lexical decision making in adults with dyslexia: An event-related potential study	Ilha do Desterro: A Journal of English Language, Literatures in English and Cultural Studies	EGI	Ag/AgCl	128	below 50	250 Hz	not reported	.1 - 100 Hz	not reported	not reported	Average of mastoids	not reported	not reported	-200 to 700 ms	ISI: key press or 2000 ms after presentation of the previous stimulus	maximum of 800 ms	N/A	not reported	not reported	65, 91	not reported	not reported	not reported	words nonwords	lexical decision task	Participants were required to identify words by pressing the spacebar with their responding hand.	120 trials	not reported	3 x 2 x 2 Split-plot analysis of variance (SPAnova) with Greenhouse- Geisser corrections.	Between-subject: Group Within-subject: Word type (words, nonwords) and hemisphere (left, right).	English	young adults	with dyslexia: 25.04 monolingual controls: 28.75 bilinguals: 26.59	with dyslexia: 12 adults monolingual controls: 14 adults bilingual: 15 adults	dyslexics, controls monolingual bilingual	APA diagnostic criteria for dyslexia classification: difficulties in accuracy or fluency of reading that are not consistent with the person’s chronological age, educational opportunities, or intellectual abilities	with dyslexia: 9 females, 3 males monolingual controls: 10 females, 4 males bilingual controls: 10 females, 5 males
62	Wei, D., Gillon Dowens, M., & Guo, T.	2018	Early lexical processing of Chinese words indexed by Visual Mismatch Negativity effects	Scientific Reports (Nature Publisher Group)	native: QuickCap, non-native: EasyCap	Ag/AgCl	32	below 5	500 Hz	not reported	native: synamps amplifier, non-native: BrainAmp DC amp	.1 - 30 Hz	nose tip	not reported	semi-automatic, threshold rejection +/- 100,	-150 - 0 ms	-150 to 600 ms	fixation cross (pre-stimulus): 500 ms followed by two copies of a character presented perifoveally both to the right and to the left of the cross. ISI (black cross): 600 ms ITI: (blank screen): random duration of 200 to 300 ms	150 ms	170 ms	GFP	peak amplitude	LOT: O1, P3, P7 ROT: O2, P4, P8	50 cm	average of 8.3 strokes	83.80 per million	words pseudowords	non-linguistic distraction task	Instructed to focus their attention on detecting the red crosses in the centre of the screen, and press the “D” key on the keyboard as quickly and accurately as possible when they saw a red cross	four blocks containing 540 standards and 90 deviants	73, 325, 74 and 325 for natives and 77, 392, 76 and 381 for non-natives	mixed-design ANOVA	Group (native vs. non-native), Type (deviant vs. standard), Lexicality (real vs. pseudo-character) and Region	Chinese	young adults	22.5 years, ± 2.2	24 native Chinese readers (17 for final analysis)	controls Native Mandarin vs native English	none	6 males, 11 females
63	Xue, L., Maurer, U., Weng, X., & Zhao, J.	2019	Familiarity with visual forms contributes to a left-lateralized and increased N170 response for Chinese characters.	Neuropsychologia	Neuroscan	Ag/AgCl	64	below 5	1000 Hz	not reported	.1 to 100 Hz	.5 - 30 Hz	Cz/vertex and CPz	Average	ASR, ICA, threshold rejection -/+ 80	-100 - 0 ms	-100 to 600 ms	ISI: mean of 1600 ms (1450 ms–1750 ms, with ±75 ms random jitter)	300 ms	106–198 ms	GFP	peak amplitude	LOT: PO7, P7, PO5, PO3, CB1 ROT: PO8, P8, PO6, PO4, CB2	100 cm	4-7 strokes	occurrence of 1170 per million	words symbols	repetition-detection task (color)	Press a button whenever a color of a stimulus occurred consecutively two times in a row	each stimulus type, there were 60 trials with 30 ‘same’ trials and 30 ‘different’ trials	not reported	Analyses of Variance (ANOVA, procedure GLM), topographic TANOVA (TANOVA)	Within-subject: Stimulus Type (regular characters, cursive characters, stroke combinations) and Hemisphere (left, right)	Chinese	young adults	22.6 years, ± 1.2	22 (20 for final analysis)	controls	none	9 males, 11 females
64	Yang, H., Zhao, J., Gaspar, C. M., Chen, W., Tan, Y., & Weng, X.	2017	Selectivity of N170 for visual words in the right hemisphere: Evidence from single-trial analysis.	Psychophysiology	Neuroscan	Ag/AgCl	64	below 5	1000 Hz	not reported	DC-100 Hz band-pass filter	.5 - 30 Hz	Cz/vertex and CPz	not reported	wavelet-removal-process, single trial ERP	-100 - 0 ms	-100 to 412 ms	blank screen (pre-stimulus): 700 ms blank screen (post-stimulus): 600 ms	200 ms	100–300 ms	predefined	minimum amplitude	P7, P8	not reported	5-9 strokes	not reported	words symbols	color detection task	Compare the color of the target stimulus with that of the preceding grid	60 x 4	not reported	Two-way repeated measures analysis of variance (ANOVA)	Within-subject: Stimulus type (Chinese character vs. stroke combination) and Lateralization (left vs. right)	Chinese	young adults	20.8 years, SD = 2.3	19 students	controls	none	9 males, 10 females
65	Yum, Y. N., Holcomb, P. J., & Grainger, J.	2011	Words and pictures: An electrophysiological investigation of domain specific processing in native Chinese and English speakers	Neuropsychologia	ElectroCap	TiN	32	below 5	200 Hz	not reported	SA Bioamplifier	.01 - 40 Hz	left mastoid	Average	exclusion of epochs with eye artefacts, manual rejection	-100 - 0 ms	-100 to 600 ms	fixation cross: 500ms blank screen: 500ms	400 ms	150–200 ms	predefined, literature	mean amplitudes	F3, Fz, F4, C3, Cz, C4, P3, Pz, P4, O1, Oz, O2	not reported	1-2 characters 3-13 letters	not reported	words pictures	go/no-go semantic categorization task	Press a button when they saw either a picture or a word referring to a human body part	92 word trials	not reported	Repeated measures ANOVA with the Geisser–Greenhouse correction	Domain (words vs. pictures), Anterior- Posterior (prefrontal vs.frontal vs. temporal–parietal vs. occipital for average reference data and frontal, vs.central vs. parietal vs. occipital for mastoid reference data) and Laterality (left vs. right, for average reference and left vs. midline vs. right for mastoid reference	Chinese, English	young adults	native Chinese: 24.2 years native English: 19.1 years	native Chinese: 20 native English: 20	controls	none	native Chinese: 13 females, 7 males native English: 9 females, 11 males
66	Zhao, P., Li, S., Zhao, J., Gaspar, C. M., & Weng, X.	2015	Training by visual identification and writing leads to different visual word expertise N170 effects in preliterate Chinese children.	Developmental Cognitive Neuroscience	not reported	Ag/AgCl	32	below 5	1000 Hz	not reported	.1 to 100 Hz and 50 Hz notched	.5 - 30 Hz	left and right mastoid	Average	voltage deflection +- 100 mV	-100 - 0 ms	-100 to 800 ms	ISI: 1500–1800 jittered interval	300 ms	150–300 ms	literature and visual inspection	peak amplitude	T5, T6	100 cm	less than 10 strokes	content words selected from the high frequency character list for elementary school in China	words faces pictures	character recognition test	Attend to the stimuli and press a key once seeing the targets	Each run 27 non-target trials (9/condition), 4.5 target, 5 runs in total	at least 20, mean = 33	ANOVA	Between-subject: Training Group (VL vs. FW) Within-subject: Category and Hemisphere	Chinese	pre-literacy children	48-68 months (mean = 58 months, SD = 3.32,)	34 (29 for final analysis)	controls	none, but non-readers	17 females, 12 males
67	Zhao, J., Kipp, K., Gaspar, C., Maurer, U., Weng, X., Mecklinger, A., & Li, S.	2014	Fine neural tuning for orthographic properties of words emerges early in children reading alphabetic script	Journal of Cognitive Neuroscience	not reported	Ag/AgCl	28	below 5	500 Hz	not reported	DC-amp NeuroScan	.5 - 30 Hz	Cz/vertex	Average	Trials containing eye movement artifacts were corrected offline using a modified version of Gratton, Coles, and Donchinʼs (1983) regression procedure, segments with error responses and artifacts exceeding ±100 μV	-200 - 0 ms	-200 to 800 ms	ISI: uniformly distributed among 1450, 1525, 1600, 1675, and 1750 ms	300 ms	150–300 ms	literature and visual inspection	peak amplitude	P7, P8	not reported	2 syllables	mean frequency = 79.03/million	words pseudowords symbols nonwords	repetition-detection task	Press a button whenever the color of a stimulus occurred twice in a row	72 x 8	51 for words, 53 for pseudowords, 53 for consonant strings, and 54 for symbol strings for the low reading ability group. The corresponding values for the high ability group were 65 for words, 63 for pseudowords, 64 for false words, and 64 for symbol strings	Three- way repeated measures ANOVA	Between-subject: Reading Ability Within subject: Stimulus Category (four levels) and Lateralization	German	school-age children	6.33 -8.00 years (mean = 7.13 years, SD = 0.44)	33 (28 after exclusion)	poor readers, controls	none, but used pseudoword naming test of the Salzburger Lese-und Rechtschreibtest [SLRT] (Landerl, Wimmer, & Moser, 1997) to identify low and high ability readers	16 males, 17 females
68	Zhao, J., Maurer, U., He, S., & Weng, X.	2019	Development of neural specialization for print: Evidence for predictive coding in visual word recognition	PLoS Biology	not reported	Ag/AgCl	30	below 5	1000 Hz	not reported	DC-amp BrainAmpExG .1 to 100 Hz	.1 - 30 Hz	Cz/vertex and CPz	Average	voltage deflection, ICA	-100 - 0 ms	-100 to 800 ms	ISI: uniformly distributed among 1450, 1525, 1600, 1675, and 1750 ms	300 ms	192–271 ms; 188–252 ms; 181–233 ms	GFP	peak amplitude	LOT: P7, O1, TP9 ROT: P8, O2, TP10	not reported	5-10 strokes	half: low (1–5 per million), other half: high (400–4,500 per million)	words pseudowords symbols nonwords	lexical decision task	Children were asked to decide whether a stimulus was a real Chinese character or not. They pressed one button for a real character and one button for a non-character.	108 x 4	not reported	generalized linear mixed-effect model	Stimulus Type (real, pseudo, false, strokes), Age (7, 9, 11), and the interaction of the two, including random intercepts by Subjects and Items and slopes of Stimulus Type by Subject	Chinese	school-age children	7 years old: M = 7.15, SD = 0.47 ; 9 years old: M = 9.05, SD = 0.38 ; 11 years old: M = 10.98, SD = 0.33	46 (44 after exclusion) 7 years old: 16 9 years old: 14 11 years old: 14	controls	none	21 males, 23 females (all in all) 7 years old: 8 males, 8 females 9 years old: 7 males, 7 females 11 years old; 6 males, 8 females
69	Zhao, P., Zhao, J., Weng, X., & Li, S.	2018	Event-related potential evidence in Chinese children: Type of literacy training modulates neural orthographic sensitivity	International Journal of Behavioral Development	Neuroscan	Ag/AgCl	32	below 5	1000 Hz	not reported	.1 to 100 Hz and 50 Hz notched	.5 - 30 Hz	left and right mastoid	Average	voltage deflection +- 100 mV, 5 participants linear detrend	-100 - 0 ms	-100 to 800 ms	ISI (gray screen): jittered interval of 1500–1800 ms	300 ms	150–300 ms	literature and visual inspection	peak amplitude	T5, T6	100 cm	up to 10 strokes	high frequent	words	color detection task	Attend to the pictures on the screen and respond on seeing the red pictures (targets) by pressing one specified key on the keyboard as quickly and accurately as possible	96 trials, 48 stimuli x2	mean = 32, SD = 5	ANOVA	Between-subject: Time (before or after training), Training group (VL vs FW) Within-subject: Stimulus Type and Hemisphere	Chinese	pre-literacy children	48 - 69 months	34 (29 after exclusion)	controls	none	17 females, 12 males
Notes:
	1 * denotes information comes from secondary source
	2 Studies that used the terminologies characters, pseudocharacters, false/non-characters, and stroke combinations for their stimuli were categorized under the descriptions word, pseudowords, non-words and symbols, respectively.
