# Supplementary material for: Typical and Atypical Development of Visual Expertise for Print as Indexed by the Visual Word N1 (N170w): A Systematic Review
Source: Front Neurosci. 2022 Jun 30;16:898800. doi: 10.3389/fnins.2022.898800 (PMC9279737; doi:10.3389/fnins.2022.898800)
Supplement: Supplementary file 3 [file Table_3.xlsx]

## Sheet: Final result sheet
Authors	Year	Title	Journal	Participants	Reading-Ability Groups	WORD CONDITION			WORD VS WORD-LIKE CONDITION
						Mean Amplitude	Lateralization	Mean latency	Mean Amplitude	Lateralization	Mean Latency
PRELITERATE CHILDREN
Bach, S., Richardson, U., Brandeis, D., Martin, E., & Brem, S.	2013	Print-specific multimodal brain activation in kindergarten improves prediction of reading skills in second grade	NeuroImage	pre-literacy children	dyslexics, controls	no comparison group	not reported	no values reported	not reported	not reported	not reported
Li, S., Lee, K., Zhao, J., Yang, Z., He, S., & Weng, X.	2013	Neural competition as a developmental process: early hemispheric specialization for word processing delays specialization for face processing.	Neuropsychologia	pre-literacy children	controls	CHILD PRELIT: C > PR	C CHILD PRELIT: left > right PR CHILD PRELIT: left = right	no values reported	not reported	not reported	not reported
Zhao, P., Li, S., Zhao, J., Gaspar, C. M., & Weng, X.	2015	Training by visual identification and writing leads to different visual word expertise N170 effects in preliterate Chinese children.	Developmental Cognitive Neuroscience	pre-literacy children	controls	no comparison group	C CHILD PRELIT: left = right	C CHILD PRELIT: L 208-223 R 211-216	not reported	not reported	not reported
Zhao, P., Zhao, J., Weng, X., & Li, S.	2018	Event-related potential evidence in Chinese children: Type of literacy training modulates neural orthographic sensitivity	International Journal of Behavioral Development	pre-literacy children	controls	no comparison group	C CHILD PRELIT: left = right	C CHILD PRELIT: left < right; L 208 (20), R 215 (15)	C PRELIT: LEFT: (Line = Character )> Stroke > Radical C PRELIT: RIGHT: Stroke > Line > Character > Radical	C PRELIT: W = PW	C PRELIT: LEFT: Character < Radical < Stroke < Line ; RIGHT: Radical < Line < Stroke < Character
SCHOOL-AGE CHILDREN
Araújo, S., Bramão, I., Faísca, L., Petersson, K. M., & Reis, A.	2012	Electrophysiological correlates of impaired reading in dyslexic pre-adolescent children.	Brain and Cognition	school-age children	dyslexics, controls	CHILD LIT: C = DRD	C CHILD LIT: left > right DRD CHILD LIT: left > right	no values reported	not reported	not reported	not reported
Bakos, S., Landerl, K., Bartling, J., Schulte-Körne, G., & Moll, K.	2018	Neurophysiological correlates of word processing deficits in isolated reading and isolated spelling disorders	Clinical Neurophysiology	school-age children	dyslexics, controls	CHILD LIT: C > DRD	C CHILD LIT: left > right	no values reported	not reported	not reported	C CHILD LIT = DRD CHILD LIT: W < PH
Eberhard-Moscicka, A. K., Jost, L. B., Raith, M., & Maurer, U.	2015	Neurocognitive mechanisms of learning to read: print tuning in beginning readers related to word-reading fluency and semantics but not phonology	Developmental Science	school-age children	controls	no comparison group	C CHILD LIT: left = right	no values reported	C CHILD LIT: W = PW	C CHILD LIT: PW: left = right	not reported
Fraga González, G., Zarić, G., Tijms, J., Bonte, M., Blomert, L., & van der Molen, M. W.	2014	Brain-potential analysis of visual word recognition in dyslexics and typically reading children.	Frontiers in Human Neuroscience	school-age children	dyslexics, controls	CHILD LIT: C < DRD	C CHILD LIT: left < right DRD CHILD LIT: left = right	no values reported	not reported	not reported	not reported
Fraga González, G., Žarić, G., Tijms, J., Bonte, M., Blomert, L., Leppänen, P., & van der Molen, M. W.	2016	Responsivity to dyslexia training indexed by the N170 amplitude of the brain potential elicited by word reading	Brain and Cognition	school-age children	dyslexics, controls	CHILD LIT: C < DRD	C CHILD LIT: left < right DRD CHILD LIT: left = right	no values reported	not reported	not reported	not reported
Hasko, S., Groth, K., Bruder, J., Bartling, J., & Schulte-Körne, G.	2013	The time course of reading processes in children with and without dyslexia: an ERP study.	Frontiers in Human Neuroscience	school-age children	dyslexics, controls	CHILD LIT: C = DRD	C CHILD LIT: left = right DRD CHILD LIT: left = right	C CHILD LIT = DRD CHILD LIT ; C CHILD LIT LH: 224.03 ms RH: 225.19 ms DRD CHILD LIT LH: 224.05 ms RH: 223.89 ms	C CHILD LIT = DRD CHILD LIT: PW = PH PW = W	W, PH, PW = left = right	W > PH PW = PH W = PW C CHILD LIT PH: latencies; LH: 221.18 ms latencies; RH: 221.75 ms PW: latencies; LH: 221.28 ms latencies; RH: 225.05 ms FF: latencies; LH: 217. 21ms latencies; RH: 221. 36 ms DRD CHILD LIT: PH: latencies; LH: 222.88 ms latencies; RH: 221.03 ms PW: latencies; LH: 222.84 ms latencies; RH: 221.12 ms FF: latencies; LH: 222.75ms latencies; RH: 223.06 ms
Jucla, M., Nenert, R., Chaix, Y., & Demonet, J. F.	2010	Remediation effects on N170 and P300 in children with developmental dyslexia	Behavioural Neurology	school-age children	dyslexics, controls	CHILD LIT: C > DRD	C CHILD LIT: left = right DRD CHILD LIT: left = right	no values reported	not reported	PW in C CHILD LIT and DRD CHILD LIT : left = right	not reported
Kast, M., Elmer, S., Jancke, L., & Meyer, M.	2010	ERP differences of pre-lexical processing between dyslexic and non-dyslexic children.	International Journal of Psychophysiology	school-age children	dyslexics, controls	CHILD LIT: C > DRD	C CHILD LIT: left > right DRD CHILD LIT: left = right	C CHILD LIT = DRD CHILD LIT	PW: C CHILD LIT > DRD CHILD LIT	PW in DRD CHILD LIT: L = R	not reported
Kemény, F., Banfi, C., Gangl, M., Perchtold, C. M., Papousek, I., Moll, K., & Landerl, K.	2018	Print-, sublexical and lexical processing in children with reading and/or spelling deficits: An ERP study	International Journal of Psychophysiology	school-age children	dyslexics, controls iRD, iSD, cRSD	CHILD LIT: C = DRD	C CHILD LIT: left = right DRD CHILD LIT: left = right	no values reported	not reported	not reported	not reported
Maurer, U., Schulz, E., Brem, S., der Mark, S. v., Bucher, K., Martin, E., & Brandeis, D.	2011	The development of print tuning in children with dyslexia: evidence from longitudinal ERP data supported by fMRI.	NeuroImage	school-age children	dyslexics, controls	CHILD LIT: C > DRD CHILD LIT YOUNG: C > DRD CHILD LIT YOUNG > CHILD LIT OLD C CHILD LIT OLD < DRD CHILD LIT OLD	C CHILD LIT YOUNG: left < right C CHILD LIT: left > right DRD CHILD LIT YOUNG: left = right DRD CHILD LIT: left > right	CHILD LIT YOUNG > CHILD LIT OLD ; CHILD LIT C = DRD	not reported	not reported	not reported
Mercure, E., Ashwin, E., Dick, F., Halit, H., Auyeung, B., Baron-Cohen, S., & Johnson, M. H.	2009	IQ, fetal testosterone and individual variability in children's functional lateralization	Neuropsychologia	school-age children	controls	no comparison group	C CHILD LIT: left = right; C ADULT: left > right*	no values reported	not reported	not reported	not reported
Pleisch, G., Karipidis, I. I., Brem, A., Röthlisberger, M., Roth, A., Brandeis, D., Walitza, S., & Brem, S.	2019	Simultaneous EEG and fMRI reveals stronger sensitivity to orthographic strings in the left occipito-temporal cortex of typical versus poor beginning readers	Developmental Cognitive Neuroscience	school-age children	dyslexics, at risk, controls	CHILD LIT: C = PR	C CHILD LIT: left = right PR CHILD LIT: left = right	no values reported	C CHILD LIT: W = NW	C CHILD LIT: W = NW	not reported
Sacchi, E., & Laszlo, S.	2016	An event-related potential study of the relationship between N170 lateralization and phonological awareness in developing readers	Neuropsychologia	school-age children	controls	no comparison group	C CHILD LIT: left > right	no values reported	not reported	not reported	not reported
Spironelli, C., & Angrilli, A.	2010	Developmental aspects of automatic word processing: Language lateralization of early ERP components in children, young adults and miDRDle-aged subjects	Developmental Neuropsychology	school-age children	controls	C CHILD LIT GIRL < C CHILD LIT BOY (left) C CHILD LIT GIRL < C CHILD LIT BOY (right)	C CHILD LIT GIRL: left < right C CHILD LIT BOY: left = right	no values reported	not reported	not reported	not reported
Su, M., Wang, J., Maurer, U., Zhang, Y., Li, J., McBride-Chang, C., Tardif, T., Liu, Y., & Shu, H.	2015	Gene-environment interaction on neural mechanisms of orthographic processing in Chinese children	Journal of Neurolinguistics	school-age children	controls	no comparison group	C CHILD LIT: left > right	no values reported	not reported	not reported	not reported
Tong, X., Lo, J., McBride, C., Ho, C. S., Waye, M., Chung, K., Wong, S., & Chow, B. W.	2016	Coarse and fine N1 tuning for print in younger and older Chinese children: Orthography, phonology, or semantics driven?	Neuropsychologia	school-age children	controls	C CHILD LIT: YOUNG > OLD	C CHILD LIT YOUNG: left = right; C CHILD LIT OLD: left = right	C CHILD LIT YOUNG: 222ms; C CHILD LIT OLD: 230ms	C CHILD YOUNG: 1-2nd grade: W, PW > NW (left), W > NW (right) C CHILD OLD: 3-4th grade: PW > NW (left)	not reported	not reported
Tong, X., Maurer, U., Chung, K.K.H., & McBride, C.	2016	Neural specialization for print in Chinese-English language learners	Journal of Neurolinguistics	school-age children	controls	no comparison group	C CHILD LIT (alphabetic): left < right C CHILD LIT (logographic): left = right	no values reported	not reported	not reported	not reported
van Setten, E., Maurits, N. M., & Maassen, B.	2019	N1 lateralization and dyslexia: An event-related potential study in children with a familial risk of dyslexia	Dyslexia	school-age children	dyslexics, at risk, controls	CHILD LIT: C < DRD ADULT < CHILD LIT	C CHILD LIT: left < right; DRD CHILD LIT: left < right	C CHILD LIT: left < right; left 206 - right 211; DRD CHILD LIT: left < right; left 199 - right 208	not reported	not reported	not reported
Van Strien, J. W., Glimmerveen, J. C., Martens, V. E., & De Bruin, E. A.	2009	Age-related differences in brain activity during extended continuous word recognition in children	NeuroImage	school-age children	controls	C CHILD LIT: YOUNG > OLD	C CHILD LIT YOUNG: left > right C CHILD LIT OLD: left > right	no values reported	not reported	not reported	not reported
Zhao, J., Kipp, K., Gaspar, C., Maurer, U., Weng, X., Mecklinger, A., & Li, S.	2014	Fine neural tuning for orthographic properties of words emerges early in children reading alphabetic script	Journal of Cognitive Neuroscience	school-age children	poor readers, controls	CHILD LIT: C < PR	C CHILD LIT: left < right; PR CHILD LIT: left = right	C CHILD LIT: L 229 (SD = 7) R 226 (SD = 5) PR CHILD LIT: L 230 (SD =5) R 228 (SD = 3)	C CHILD LIT : W > NW, PW > NW *, W = PW (left); W = PW = NW (right) PR CHILD LIT: W > PW, W = NW, PW = NW (left); W = PW = NW (right)	not reported	C CHILD LIT: NW > PW > W (left); NW, W > PW (right) PR CHILD LIT: PW > W > NW (left); NW, W > PW (right)
Zhao, J., Maurer, U., He, S., & Weng, X.	2019	Development of neural specialization for print: Evidence for predictive coding in visual word recognition	PLoS Biology	school-age children	controls	C CHILD LIT: YOUNG > OLD	not reported	no values reported	C CHILD LIT YOUNG: W = PW C CHILD LIT OLD: W < PW (left), W = PW (right)	not reported	not reported
YOUNG ADULTS
Araújo, S., Faísca, L., Bramão, I., Reis, A., & Petersson, K. M.	2015	Lexical and sublexical orthographic processing: an ERP study with skilled and dyslexic adult readers.	Brain and language	young adults	dyslexics, controls	ADULT: C > DRD	C ADULT: left > right DRD ADULT: left = right	no values reported	C ADULT = DRD ADULT; w < ph, pw, pw=ph; controls: PW > NW in occipital regions PW < SS W, PH, NW < SS	right: w, pw < ph; left: w = pw = ph	not reported
Cao, F., Rickles, B., Vu, M., Zhu, Z., Chan, D. H., Harris, L. N., Stafura, J., Xu, Y., & Perfetti, C. A.	2013	Early stage visual-orthographic processes predict long-term retention of word form and meaning: A visual encoding training study	Journal of Neurolinguistics	young adults	controls (native versus learned)	no comparison group	C ADULT: left < right	no values reported	not reported	not reported	not reported
Collins, E., Dundas, E., Gabay, Y., Plaut, D. C., & Behrmann, M.	2017	Hemispheric organization in disorders of development.	Visual Cognition	young adults	dyslexics, controls	ADULT: C > DRD	C ADULT: left > right DRD ADULT: left = right	no values reported	not reported	not reported	not reported
Curzietti, M., Bonnefond, A., Staub, B., Vidailhet, P., & Doignon-Camus, N.	2017	The effects of age on visual expertise for print	Brain and Language	young adults	controls	no comparison group	C ADULT: left > right	no comparison group	not reported	not reported	not reported
Davis, C. P., Libben, G., & Segalowitz, S. J.	2019	Compounding matters: Event-related potential evidence for early semantic access to compound words	Cognition	young adults	controls	no comparison group	C ADULT: left > right	no values reported	not reported	not reported	not reported
Dujardin, T., Etienne, Y., Contentin, C., Bernard, C., Largy, P., Mellier, D., Lalonde, R., & Rebaï, M.	2011	Behavioral performances in participants with phonological dyslexia and different patterns on the N170 component	Brain and Cognition	young adults	dyslexics, controls	LEFT: C ADULT = DRD1 ADULT LEFT: DRD1 ADULT < DRD2 ADULT ; RIGHT: C ADULT < DRD1 ADULT; RIGHT: DRD1 ADULT < DRD2 ADULT	C ADULT: left > right DRD ADULT: left > right* significant trend DRD ADULT: left = right	no values reported	C ADULT = PW > W (left)* significant trend; DRD1 ADULT: W > PW (left)	not reported	not reported
Emmorey, K., Midgley, K. J., Kohen, C. B., Sehyr, Z. S., & Holcomb, P. J.	2017	The N170 ERP component differs in laterality, distribution, and association with continuous reading measures for deaf and hearing readers	Neuropsychologia	young adults	controls	no comparison group	C ADULT: left > right	no values reported	not reported	not reported	not reported
Faísca, L., Reis, A., & Araújo, S.	2019	Early brain sensitivity to word frequency and lexicality during reading aloud and implicit reading.	Frontiers in Psychology	young adults	controls	no comparison group	C ADULT: left > right	no values reported	C ADULT: explicit: W = PW	C ADULT: implicit: L: HFW/LFW > PW ; R: HFW = LFW = PW	not reported
González-Garrido, A. A., Gómez-Velázquez, F. R., & Rodríguez-Santillán, E.	2014	Orthographic recognition in late adolescents: an assessment through event-related brain potentials.	Clinical EEG and Neuroscience	young adults (adolescents)	poor spellers, controls	ADOLESCENT: C > PR	C ADULT: left > right PR ADULT: left = right	no values reported	not reported	not reported	not reported
Korinth, S. P., Sommer, W., & Breznitz, Z.	2012	Does silent reading speed in normal adult readers depend on early visual processes? evidence from event-related brain potentials.	Brain and language	young adults	poor readers, controls	ADULT: C > PR	C ADULT: left > right	no values reported	not reported	not reported	not reported
Korinth, S. P., & Breznitz, Z.	2014	Fast and Slow Readers of the Hebrew Language Show Divergence in Brain Response similar to 200 ms Post Stimulus: An ERP Study	PLOS One	young adults	controls	ADULT: C > PR	not reported	no values reported	not reported	not reported	not reported
Lin, S. E., Chen, H. C., Zhao, J., Li, S., He, S., & Weng, X. C.	2011	Left-lateralized N170 response to unpronounceable pseudo but not false Chinese characters-the key role of orthography.	Neuroscience	young adults	controls	no comparison group	C ADULT: left > right	no values reported	C ADULT: W = PC	C ADULT: PC: left > right	not reported
Mahé, G., Bonnefond, A., & Doignon-Camus, N.	2013	Is the impaired N170 print tuning specific to developmental dyslexia? A matched reading-level study with poor readers and dyslexics.	Brain and language	young adults	dyslexics, poor readers, controls	ADULT: C > DRD	C ADULT: left > right PR ADULT: left = right DRD ADULT: left < right*	no values reported	C ADULT: W > PW (in left) PR ADULT/ DRD ADULT: W = PW (in left)	PW: left > right C ADULT*	not reported
Mahé, G., Bonnefond, A., Gavens, N., Dufour, A., & Doignon-Camus, N.	2012	Impaired visual expertise for print in French adults with dyslexia as shown by N170 tuning.	Neuropsychologia	young adults	dyslexics, controls	ADULT: C > DRD	C ADULT: left > right DRD ADULT: left = right	no values reported	C ADULT: W > NW (PW + CS) (in left) DRD ADULT: W = PW (in left)	PW: left > right C ADULT* ; PW: left < right DRD ADULT*	not reported
Maurer, U., Blau, V. C., Yoncheva, Y. N., & McCandliss, B. D.	2010	Development of visual expertise for reading: rapid emergence of visual familiarity for an artificial script.	Developmental Neuropsychology	young adults	controls	no comparison group	C ADULT: left > right*	no values reported	not reported	not reported	not reported
Maurer, U., Zevin, J. D., & McCandliss, B. D.	2008	Left-lateralized N170 effects of visual expertise in reading: Evidence from Japanese syllabic and logographic scripts	Journal of Cognitive Neuroscience	young adults	controls	no comparison group	C ADULT: left > right	160 msec	not reported	not reported	not reported
Maurer, U., Rossion, B., & McCandliss, B. D.	2008	Category specificity in early perception: face and word N170 responses differ in both lateralization and habituation properties	Frontiers in Human Neuroscience	young adults	controls	no comparison group	C ADULT: left > right	no values reported	not reported	not reported	not reported
Mercure, E., Cohen Kadosh, K., & Johnson, M. H.	2011	The N170 Shows Differential Repetition Effects for Faces, Objects, and Orthographic Stimuli	Frontiers in Human Neuroscience	young adults	controls	no comparison group	C ADULT: left > right	no values reported	not reported	not reported	not reported
Okumura, Y., Kasai, T., & Murohashi, H.	2015	Attention that covers letters is necessary for the left-lateralization of an early print-tuned ERP in Japanese hiragana.	Neuropsychologia	young adults	controls	no comparison group	C ADULT: left > right	no values reported	not reported	C ADULT: W = NW	not reported
Okumura, Y., Kasai, T., & Murohashi, H.	2014	Early print-tuned ERP response with minimal involvement of linguistic processing in Japanese Hiragana strings.	Neuroreport	young adults	controls	no comparison group	C ADULT: left = right	no values reported	C ADULT: W = NW	C ADULT: W = NW	not reported
Savill, N. J., & Thierry, G.	2011	Electrophysiological evidence for impaired attentional engagement with phonologically acceptable misspellings in developmental dyslexia.	Frontiers in psychology	young adults	dyslexics, controls	ADULT: C > DRD	not reported	no values reported	not reported	not reported	not reported
Savill, N. J., & Thierry, G.	2011	Reading for sound with dyslexia: evidence for early orthographic and late phonological integration deficits.	Brain research	young adults	dyslexics, controls	ADULT: C > DRD	not reported	ADULT: C < DRD; C M=159 ms; DRD M=166 ms	not reported	not reported	not reported
Simon, G., Petit, L., Bernard, C., & Rebaï, M.	2007	N170 ERPs could represent a logographic processing strategy in visual word recognition	Behavioral and Brain Functions	young adults	controls	no comparison group	C ADULT: left > right	no values reported	C ADULT: FW = IW = PW	C ADULT: FW = IW = PW	not reported
Taha, H., Ibrahim, R., & Khateb, A.	2013	How does Arabic orthographic connectivity modulate brain activity during visual word recognition: an ERP study.	Brain topography	young adults	controls	no comparison group	C ADULT: left > right	no values reported	not reported	not reported	not reported
Taha, H., & Khateb, A.	2013	Resolving the orthographic ambiguity during visual word recognition in Arabic: an event-related potential investigation.	Frontiers in human neuroscience	young adults	controls	no comparison group	C ADULT: left > right	C ADULT: 160ms SD=9ms	C ADULT: W < PHs	C ADULT: W = PHs	C ADULT: words = PHs
Uno, T., Okumura, Y., & Kasai, T.	2017	Print-specific N170 involves multiple subcomponents for Japanese Hiragana.	Neuroscience letters	young adults	controls	no comparison group	C ADULT: left > right	no values reported	not reported	C ADULT: W = NW	not reported
van Setten, E. R., Martinez-Ferreiro, S., Maurits, N. M., & Maassen, B. A.	2016	Print-Tuning Lateralization and Handedness: an Event-Related Potential Study in Dyslexic Higher Education Students	Dyslexia	young adults	dyslexics, controls	ADULT: C > DRD	C ADULT: left > right; DRD ADULT: left > right	C ADULT: left < right; DRD ADULT: left < right left: 175.222 ms, right: 188.592	not reported	not reported	not reported
Waldie, K.E., Badzakova-Trajkov, G., Lim, V.K., & Kirk, I.J.	2012	Lexical decision making in adults with dyslexia: An event-related potential study	Ilha do Desterro: A Journal of English Language, Literatures in English and Cultural Studies	young adults	dyslexics, controls monolingual bilingual	ADULT: C > DRD	not reported	ADULT: C < DRD; DRD M= 194.25, SE= 6.77; C M= 167.00	C ADULT: W = NW DRD ADULT: W < NW (in R)	not reported	not reported
Wei, D., Gillon Dowens, M., & Guo, T.	2018	Early lexical processing of Chinese words indexed by Visual Mismatch Negativity effects	Scientific Reports (Nature Publisher Group)	young adults	controls Native Mandarin vs native English	no comparison group	C ADULT: left > right	no values reported	C ADULT: W = PW	C ADULT: W = PW	not reported
Xue, L., Maurer, U., Weng, X., & Zhao, J.	2019	Familiarity with visual forms contributes to a left-lateralized and increased N170 response for Chinese characters.	Neuropsychologia	young adults	controls	no comparison group	C ADULT: left > right	C ADULT: left > right left: 154.30 (3.41), right: 146.20 (4.14)	not reported	not reported	not reported
Yang, H., Zhao, J., Gaspar, C. M., Chen, W., Tan, Y., & Weng, X.	2017	Selectivity of N170 for visual words in the right hemisphere: Evidence from single-trial analysis.	Psychophysiology	young adults	controls	no comparison group	C ADULT: left > right	no values reported	not reported	not reported	not reported
Yum, Y. N., Holcomb, P. J., & Grainger, J.	2011	Words and pictures: An electrophysiological investigation of domain specific processing in native Chinese and English speakers	Neuropsychologia	young adults	controls	no comparison group	C ADULT: left > right	no values reported	not reported	not reported	not reported
MULTIPLE AGE GROUPS
Brem, S., Bach, S., Kujala, J. V., Maurer, U., Lyytinen, H., Richardson, U., & Brandeis, D.	2013	An electrophysiological study of print processing in kindergarten: The contribution of the visual N1 as a predictor of reading outcome	Developmental Neuropsychology	pre-literacy children; school-age children	dyslexics, controls	CHILD PRELIT: C = PR CHILD LIT: C < PR	C CHILD PRELIT: left = right PR CHILD PRELIT: left < right *	no values reported	not reported	not reported	not reported
Brem, S., Bucher, K., Halder, P., Summers, P., Dietrich, T., Martin, E., & Brandeis, D.	2006	Evidence for developmental changes in the visual word processing network beyond adolescence.	NeuroImage	young adults; adolescents	controls	C ADOLESCENT > C ADULT	C ADULT: left > right; C ADOLESCENT: left > right	C ADOLESCENT > C ADULT	not reported	not reported	not reported
Brem, S., Halder, P., Bucher, K., Summers, P., Martin, E., & Brandeis, D.	2009	Tuning of the Visual Word Processing System: Distinct Developmental ERP and fMRI Effects	Human Brain Mapping	school-age children; adolescents; young adults	controls	C CHILD LIT > C ADOLESCENT > C ADULT	C CHILD LIT: left = right C ADOLESCENT: left = right C ADULT: left = right	C ADULT < C CHILD LIT	not reported	not reported	not reported
Cao, X., Li, S., Zhao, J., Lin, S., & Weng, X.	2011	Left-lateralized early neurophysiological response for Chinese characters in young primary school children.	Neuroscience letters	school-age children; young adults	controls	C CHILD LIT > C ADULT	C CHILD LIT: left > right	C CHILD LIT > ADULT C CHILD LIT YOUNG > C CHILD LIT OLD	not reported	not reported	not reported
Cao, X. H., & Zhang, H. T.	2011	Change in subtle N170 specialization in response to Chinese characters and pseudo characters.	Perceptual and motor skills	school-age children; young adults	controls	C CHILD LIT YOUNG > C CHILD LIT OLD C CHILD LIT YOUNG > C ADULT	C CHILD LIT: left > right C ADULT: left > right	C CHILD LIT > C ADULT	C CHILD LIT = C ADULT in left: C = SC; PW > SC PW , C > SC in left	C ADULT: PW/CHARACTERS= left > right	not reported
Coch, D., & Meade, G.	2016	N1 and P2 to words and wordlike stimuli in late elementary school children and adults	Psychophysiology	school-age children; young adults	controls	C CHILD LIT > C ADULTS	not reported	C CHILD LIT = C ADULT	C ADULT: W> PW; PW = LS C CHILD LIT: W = PW, PW=LS	not reported	C ADULTS: W = PW, PW = LS,, LS = FF C CHILD (all): PW=LS, LS = FF C CHILD 3rd and 5th: W = PW; 4th PW > W pseudowords: CHILD (3rd, 4th, 5th) > adults letter strings: CHILD (4th and 5th) > ADULTS
Dundas, E. M., Plaut, D. C., & Behrmann, M.	2014	An ERP investigation of the co-development of hemispheric lateralization of face and word recognition.	Neuropsychologia	school-age children; young adults	controls	not reported	C ADULT: left > right C CHILD LIT: left > right	no values reported	not reported	not reported	not reported
Eberhard-Moscicka, A. K., Jost, L. B., Fehlbaum, L. V., Pfenninger, S. E., & Maurer, U.	2016	Temporal dynamics of early visual word processing - Early versus late N1 sensitivity in children and adults	Neuropsychologia	school-age children; young adults	controls (native versus learned)	C CHILD PRELIT > C CHILD LIT > C ADULT	not reported	no values reported	C CHILD PRELIT & LIT,: W = PW C ADULT: W > PW (late N1)	not reported	not reported
Maurer, U., Brem, S., Bucher, K., Kranz, F., Benz, R., Steinhausen, H. C., & Brandeis, D.	2007	Impaired tuning of a fast occipito-temporal response for print in dyslexic children learning to read.	Brain : a journal of Neurology	pre-literacy children, school-age children	dyslexics, controls	CHILD PRELIT: C = DRD CHILD LIT: C > DRD; C PRELIT < C LIT	C PRELIT: left = right ; C LIT: left = right;	no values reported	not reported	not reported	not reported
Maurer, U., Brem, S., Bucher, K., & Brandeis, D.	2005	Emerging neurophysiological specialization for letter strings	Journal of Cognitive Neuroscience	pre-literacy children; young adults	illiterate, controls	C ADULT < C CHILD PRELIT	C CHILD PRELIT: left < right; C ADULTS: left > right	C ADULT: 152 msec C PRELIT: 223 msec	not reported	not reported	not reported
Maurer, U., Brem, S., Kranz, F., Bucher, K., Benz, R., Halder, P., Steinhausen, H. C., & Brandeis, D.	2006	Coarse neural tuning for print peaks when children learn to read	NeuroImage	pre-literacy children; school-age children; young adult	controls	C PRELIT < C LIT > C ADULT	C CHILD PRELIT: left = right C CHILD LIT: left = right C ADULT: left > right	no values reported	not reported	not reported	not reported
Spironelli, C., Penolazzi, B., & Angrilli, A.	2009	Gender Differences in Reading in School-Aged Children: An Early ERP Study	Biological psychology	school-age children; young adults	controls	C CHILD LIT > C ADULT	C CHILD LIT: left < right C ADULT: left > right	no values reported	not reported	not reported	not reported
